# Supplementary material for: Bis(4-ethyl­benzoato-κO)bis­(nicotin­amide-κN 1)zinc(II)
Source: Acta Crystallogr Sect E Struct Rep Online. 2011 Feb 26;67(Pt 3):m382–3. doi: 10.1107/S1600536811006830 (PMC3051993; doi:10.1107/S1600536811006830)
Supplement: Supplementary file 1 [file e-67-0m382-sup1.cif]

##############################################################################
###                                                                        ###
###        Electronic paper (Acta Crystallographica Section E)             ###
###                                                                        ###
##############################################################################
#                                                                            #
# This CIF contains the data in a paper accepted for publication in Acta     #
# Crystallographica Section E. It conforms to the requirements of Notes      #
# for Authors for Section E, and has been peer reviewed under the auspices   #
# of the IUCr Commission on Journals.                                        #
#                                                                            #
# Full details of the Crystallographic Information File format               #
# are given in the paper "The Crystallographic Information File (CIF):       #
# a New Standard Archive File for Crystallography" by S. R. Hall, F. H.      #
# Allen and I. D. Brown [Acta Cryst. (1991), A47, 655-685].                  #
#                                                                            #
# The current version of the core CIF dictionary is obtainable from          #
# ftp://ftp.iucr.org/pub/cif_core.dic. The current version number is 2.4.    #
#                                                                            #
# Software is freely available for graphical display of the structure(s) in  #
# this CIF.  For information consult the CIF home page http://www.iucr.org/  #
# cif/home.html                                                              #
#                                                                            #
# This file may be used for bona fide research purposes within the           #
# scientific community so long as proper attribution is given to the journal # 
# article from which it was obtained.                                        #
#                                                                            #
##############################################################################
                                             
data_I
_audit_creation_method     SHELXL-97
_chemical_name_systematic
;
Bis(4-ethylbenzoato-\k<i>O</i>)bis(nicotinamide-\k<i>N</i>^1^)zinc(II)
;
_chemical_name_common     ?
_chemical_formula_moiety     'C30 H30 N4 O6 Zn'
_chemical_formula_sum     'C30 H30 N4 O6 Zn'
_chemical_formula_iupac     '[Zn (C9 H9 O2)2 (C6 H6 N2 O)2]'
_chemical_formula_weight     607.97
_chemical_melting_point     ?
_symmetry_cell_setting     monoclinic
_symmetry_space_group_name_H-M     'P 21/c'
_symmetry_space_group_name_Hall     '-P 2ybc'
loop_
    _symmetry_equiv_pos_as_xyz
    'x, y, z'
    '-x, y+1/2, -z+1/2'
    '-x, -y, -z'
    'x, -y-1/2, z-1/2'
_cell_length_a     8.0601(2)
_cell_length_b     15.9736(3)
_cell_length_c     21.2568(3)
_cell_angle_alpha     90.00
_cell_angle_beta     94.384(3)
_cell_angle_gamma     90.00
_cell_volume     2728.78(9)
_cell_formula_units_Z     4
_cell_measurement_reflns_used     9453
_cell_measurement_theta_min     2.31
_cell_measurement_theta_max     28.32
_cell_measurement_temperature     100(2)
_exptl_crystal_description     block
_exptl_crystal_colour     colourless
_exptl_crystal_size_max     0.31
_exptl_crystal_size_mid     0.30
_exptl_crystal_size_min     0.27
_exptl_crystal_density_diffrn     1.480
_exptl_crystal_density_meas     ?
_exptl_crystal_density_method     'not measured'
_exptl_crystal_F_000     1264
_exptl_absorpt_coefficient_mu     0.952
_exptl_absorpt_correction_type     multi-scan
_exptl_absorpt_process_details     '(SADABS; Bruker, 2001)'
_exptl_absorpt_correction_T_min     0.7517
_exptl_absorpt_correction_T_max     0.7630
_exptl_special_details
;
;
_diffrn_ambient_temperature     100(2)
_diffrn_radiation_type     MoK\a
_diffrn_radiation_wavelength     0.71073
_diffrn_radiation_source     'fine-focus sealed tube'
_diffrn_radiation_monochromator     graphite
_diffrn_measurement_device_type     'Bruker Kappa APEXII CCD area-detector'
_diffrn_measurement_method     '\f and \w'
_diffrn_detector_area_resol_mean     ?
_diffrn_reflns_number     26561
_diffrn_reflns_av_R_equivalents     0.0451
_diffrn_reflns_av_sigmaI/netI     0.0414
_diffrn_reflns_theta_min     1.92
_diffrn_reflns_theta_max     28.33
_diffrn_reflns_theta_full     28.33
_diffrn_measured_fraction_theta_max     0.999
_diffrn_measured_fraction_theta_full     0.999
_diffrn_reflns_limit_h_min     -10
_diffrn_reflns_limit_h_max     10
_diffrn_reflns_limit_k_min     -18
_diffrn_reflns_limit_k_max     21
_diffrn_reflns_limit_l_min     -25
_diffrn_reflns_limit_l_max     28
_diffrn_standards_number     ?
_diffrn_standards_interval_count     ?
_diffrn_standards_interval_time     ?
_diffrn_standards_decay_%     ?
_refine_special_details
;
Refinement of <i>F</i>^2^ against ALL reflections. The weighted <i>R</i>-factor
<i>wR</i> and goodness of fit <i>S</i> are based on <i>F</i>^2^, conventional
<i>R</i>-factors <i>R</i> are based on <i>F</i>, with <i>F</i> set to zero for
negative <i>F</i>^2^. The threshold expression of <i>F</i>^2^ >
\s(<i>F</i>^2^) is used only for calculating <i>R</i>-factors(gt) <i>etc</i>.
and is not relevant to the choice of reflections for refinement.
<i>R</i>-factors based on <i>F</i>^2^ are statistically about twice as large
as those based on <i>F</i>, and <i>R</i>- factors based on ALL data will be
even larger.
;
_reflns_number_total     6812
_reflns_number_gt     5761
_reflns_threshold_expression     I>2\s(I)
_refine_ls_structure_factor_coef     Fsqd
_refine_ls_matrix_type     full
_refine_ls_R_factor_all     0.0407
_refine_ls_R_factor_gt     0.0317
_refine_ls_wR_factor_gt     0.0741
_refine_ls_wR_factor_ref     0.0782
_refine_ls_goodness_of_fit_ref     1.030
_refine_ls_restrained_S_all     1.030
_refine_ls_number_reflns     6812
_refine_ls_number_parameters     388
_refine_ls_number_restraints     0
_refine_ls_hydrogen_treatment     mixed
_refine_ls_weighting_scheme     calc
_refine_ls_weighting_details
         'calc w=1/[\s^2^(Fo^2^)+(0.0293P)^2^+1.6476P] where P=(Fo^2^+2Fc^2^)/3'
_atom_sites_solution_hydrogens     geom
_atom_sites_solution_primary     direct
_atom_sites_solution_secondary     difmap
_refine_ls_shift/su_max     0.002
_refine_ls_shift/su_mean     0.000
_refine_diff_density_max     0.329
_refine_diff_density_min     -0.439
_refine_ls_extinction_method     none
_refine_ls_extinction_coef     ?
loop_
    _atom_type_symbol
    _atom_type_description
    _atom_type_scat_dispersion_real
    _atom_type_scat_dispersion_imag
    _atom_type_scat_source
    'C' 'C' 0.0033 0.0016
                         'International Tables Vol C Tables 4.2.6.8 and 6.1.1.4'
    'H' 'H' 0.0000 0.0000
                         'International Tables Vol C Tables 4.2.6.8 and 6.1.1.4'
    'N' 'N' 0.0061 0.0033
                         'International Tables Vol C Tables 4.2.6.8 and 6.1.1.4'
    'O' 'O' 0.0106 0.0060
                         'International Tables Vol C Tables 4.2.6.8 and 6.1.1.4'
    'Zn' 'Zn' 0.2839 1.4301
                         'International Tables Vol C Tables 4.2.6.8 and 6.1.1.4'
_computing_data_collection     'APEX2 (Bruker, 2007)'
_computing_cell_refinement     'SAINT (Bruker, 2007)'
_computing_data_reduction     'SAINT (Bruker, 2007)'
_computing_structure_solution     'SHELXS97 (Sheldrick, 2008)'
_computing_structure_refinement     'SHELXL97 (Sheldrick, 2008)'
_computing_molecular_graphics     'ORTEP-3 for Windows (Farrugia, 1997)'
_computing_publication_material
                                'WinGX (Farrugia, 1999) and PLATON (Spek, 2009)'
loop_
    _atom_site_type_symbol
    _atom_site_label
    _atom_site_fract_x
    _atom_site_fract_y
    _atom_site_fract_z
    _atom_site_U_iso_or_equiv
    _atom_site_adp_type
    _atom_site_calc_flag
    _atom_site_refinement_flags
    _atom_site_occupancy
    _atom_site_disorder_assembly
    _atom_site_disorder_group
    Zn Zn1 0.71491(2) 0.888748(11) 0.825485(9) 0.01161(6) Uani d . 1 . .
    O O1 0.91423(14) 0.87417(7) 0.78163(6) 0.0171(2) Uani d . 1 . .
    O O2 0.73308(14) 0.85419(8) 0.69894(6) 0.0209(3) Uani d . 1 . .
    O O6 1.35846(16) 0.92561(8) 1.03534(6) 0.0241(3) Uani d . 1 . .
    O O3 0.50224(14) 0.83456(7) 0.83563(6) 0.0172(2) Uani d . 1 . .
    O O4 0.66060(14) 0.72104(8) 0.84067(6) 0.0187(3) Uani d . 1 . .
    O O5 0.13462(14) 1.06652(8) 0.83268(6) 0.0199(3) Uani d . 1 . .
    N N1 0.63168(16) 1.00911(8) 0.81069(6) 0.0120(3) Uani d . 1 . .
    N N2 0.84101(17) 0.88825(8) 0.91441(7) 0.0133(3) Uani d . 1 . .
    N N3 0.14554(18) 1.16536(9) 0.75686(7) 0.0168(3) Uani d . 1 . .
    H H31 0.047(3) 1.1708(14) 0.7533(11) 0.030(6) Uiso d . 1 . .
    H H32 0.203(3) 1.1909(14) 0.7303(11) 0.028(6) Uiso d . 1 . .
    N N4 1.32842(19) 0.98657(10) 0.93949(7) 0.0185(3) Uani d . 1 . .
    H H41 1.260(3) 1.0050(14) 0.9080(11) 0.028(6) Uiso d . 1 . .
    H H42 1.421(3) 1.0104(14) 0.9461(11) 0.030(6) Uiso d . 1 . .
    C C1 0.87746(19) 0.86154(10) 0.72266(8) 0.0136(3) Uani d . 1 . .
    C C2 1.02295(19) 0.85648(10) 0.68257(8) 0.0130(3) Uani d . 1 . .
    C C3 1.0005(2) 0.83375(10) 0.61948(8) 0.0164(3) Uani d . 1 . .
    H H3 0.8932 0.8177 0.6020 0.020 Uiso calc R 1 . .
    C C4 1.1337(2) 0.83427(11) 0.58184(8) 0.0192(3) Uani d . 1 . .
    H H4 1.1173 0.8170 0.5391 0.023 Uiso calc R 1 . .
    C C5 1.2923(2) 0.86004(10) 0.60619(9) 0.0189(3) Uani d . 1 . .
    C C6 1.3143(2) 0.88062(10) 0.66957(8) 0.0178(3) Uani d . 1 . .
    H H6 1.4216 0.8963 0.6873 0.021 Uiso calc R 1 . .
    C C7 1.1815(2) 0.87866(10) 0.70766(8) 0.0148(3) Uani d . 1 . .
    H H7 1.1992 0.8925 0.7511 0.018 Uiso calc R 1 . .
    C C8 1.4347(2) 0.86644(12) 0.56405(10) 0.0290(4) Uani d . 1 . .
    H H8A 1.4025 0.9057 0.5292 0.035 Uiso calc R 1 . .
    H H8B 1.5321 0.8907 0.5888 0.035 Uiso calc R 1 . .
    C C9 1.4854(3) 0.78609(14) 0.53652(14) 0.0498(7) Uani d . 1 . .
    H H9A 1.5744 0.7963 0.5085 0.075 Uiso calc R 1 . .
    H H9B 1.3897 0.7609 0.5124 0.075 Uiso calc R 1 . .
    H H9C 1.5257 0.7480 0.5705 0.075 Uiso calc R 1 . .
    C C10 0.52318(19) 0.75551(10) 0.84359(7) 0.0137(3) Uani d . 1 . .
    C C11 0.37299(19) 0.70554(10) 0.85754(8) 0.0134(3) Uani d . 1 . .
    C C12 0.22077(19) 0.74497(10) 0.86294(8) 0.0141(3) Uani d . 1 . .
    H H12 0.2122 0.8039 0.8578 0.017 Uiso calc R 1 . .
    C C13 0.0817(2) 0.69897(10) 0.87579(8) 0.0158(3) Uani d . 1 . .
    H H13 -0.0207 0.7270 0.8802 0.019 Uiso calc R 1 . .
    C C14 0.0898(2) 0.61218(10) 0.88240(8) 0.0156(3) Uani d . 1 . .
    C C15 0.2425(2) 0.57307(10) 0.87673(9) 0.0193(3) Uani d . 1 . .
    H H15 0.2506 0.5140 0.8810 0.023 Uiso calc R 1 . .
    C C16 0.3833(2) 0.61926(10) 0.86493(9) 0.0184(3) Uani d . 1 . .
    H H16 0.4868 0.5917 0.8619 0.022 Uiso calc R 1 . .
    C C17 -0.0651(2) 0.56207(11) 0.89316(9) 0.0196(4) Uani d . 1 . .
    H H17A -0.0353 0.5019 0.8950 0.024 Uiso calc R 1 . .
    H H17B -0.1468 0.5701 0.8565 0.024 Uiso calc R 1 . .
    C C18 -0.1475(2) 0.58478(12) 0.95274(9) 0.0268(4) Uani d . 1 . .
    H H18A -0.2483 0.5511 0.9553 0.040 Uiso calc R 1 . .
    H H18B -0.1770 0.6443 0.9517 0.040 Uiso calc R 1 . .
    H H18C -0.0703 0.5736 0.9897 0.040 Uiso calc R 1 . .
    C C19 0.73450(19) 1.07550(10) 0.80977(8) 0.0141(3) Uani d . 1 . .
    H H19 0.8512 1.0661 0.8127 0.017 Uiso calc R 1 . .
    C C20 0.6764(2) 1.15687(10) 0.80474(8) 0.0152(3) Uani d . 1 . .
    H H20 0.7525 1.2023 0.8050 0.018 Uiso calc R 1 . .
    C C21 0.50608(19) 1.17165(10) 0.79933(7) 0.0132(3) Uani d . 1 . .
    H H21 0.4633 1.2270 0.7952 0.016 Uiso calc R 1 . .
    C C22 0.39986(18) 1.10297(10) 0.80012(7) 0.0118(3) Uani d . 1 . .
    C C23 0.46747(18) 1.02318(10) 0.80640(7) 0.0122(3) Uani d . 1 . .
    H H23 0.3943 0.9767 0.8077 0.015 Uiso calc R 1 . .
    C C24 0.21397(19) 1.11059(10) 0.79769(8) 0.0138(3) Uani d . 1 . .
    C C25 0.7753(2) 0.85405(10) 0.96462(8) 0.0169(3) Uani d . 1 . .
    H H25 0.6625 0.8362 0.9606 0.020 Uiso calc R 1 . .
    C C26 0.8661(2) 0.84391(11) 1.02190(8) 0.0210(4) Uani d . 1 . .
    H H26 0.8169 0.8187 1.0564 0.025 Uiso calc R 1 . .
    C C27 1.0297(2) 0.87093(10) 1.02831(8) 0.0192(3) Uani d . 1 . .
    H H27 1.0946 0.8639 1.0672 0.023 Uiso calc R 1 . .
    C C28 1.0980(2) 0.90846(10) 0.97729(8) 0.0142(3) Uani d . 1 . .
    C C29 0.9994(2) 0.91520(10) 0.92118(8) 0.0137(3) Uani d . 1 . .
    H H29 1.0458 0.9400 0.8859 0.016 Uiso calc R 1 . .
    C C30 1.2733(2) 0.94122(10) 0.98604(8) 0.0155(3) Uani d . 1 . .
loop_
    _atom_site_aniso_label
    _atom_site_aniso_U_11
    _atom_site_aniso_U_22
    _atom_site_aniso_U_33
    _atom_site_aniso_U_12
    _atom_site_aniso_U_13
    _atom_site_aniso_U_23
    Zn1 0.00833(9) 0.01253(10) 0.01407(10) 0.00004(6) 0.00148(6) 0.00079(7)
    O1 0.0135(5) 0.0229(6) 0.0154(6) 0.0017(4) 0.0041(4) 0.0004(5)
    O2 0.0100(5) 0.0268(7) 0.0258(7) -0.0015(5) 0.0014(5) -0.0005(5)
    O6 0.0236(7) 0.0271(7) 0.0201(7) -0.0052(5) -0.0084(5) 0.0055(5)
    O3 0.0125(5) 0.0151(6) 0.0243(7) -0.0024(4) 0.0033(5) 0.0017(5)
    O4 0.0113(5) 0.0216(6) 0.0237(7) 0.0008(5) 0.0034(5) -0.0034(5)
    O5 0.0098(5) 0.0289(7) 0.0211(6) -0.0008(5) 0.0016(5) 0.0101(5)
    N1 0.0091(6) 0.0147(6) 0.0121(6) -0.0001(5) 0.0010(5) 0.0004(5)
    N2 0.0139(6) 0.0112(6) 0.0151(7) 0.0005(5) 0.0024(5) -0.0002(5)
    N3 0.0089(7) 0.0203(7) 0.0214(8) 0.0024(5) 0.0017(6) 0.0070(6)
    N4 0.0127(7) 0.0249(8) 0.0173(8) -0.0021(6) -0.0033(6) 0.0027(6)
    C1 0.0135(7) 0.0091(7) 0.0185(8) 0.0007(6) 0.0036(6) 0.0012(6)
    C2 0.0117(7) 0.0115(7) 0.0161(8) 0.0008(6) 0.0028(6) 0.0012(6)
    C3 0.0137(7) 0.0166(8) 0.0189(8) 0.0002(6) 0.0005(6) -0.0017(6)
    C4 0.0238(9) 0.0188(8) 0.0154(8) 0.0030(7) 0.0047(7) -0.0017(7)
    C5 0.0189(8) 0.0148(8) 0.0244(9) 0.0032(6) 0.0102(7) 0.0003(7)
    C6 0.0115(7) 0.0169(8) 0.0252(9) 0.0003(6) 0.0035(6) -0.0001(7)
    C7 0.0136(7) 0.0149(8) 0.0160(8) 0.0001(6) 0.0010(6) -0.0002(6)
    C8 0.0267(10) 0.0268(10) 0.0360(12) -0.0003(8) 0.0190(8) -0.0021(8)
    C9 0.0552(15) 0.0309(12) 0.0703(18) 0.0036(11) 0.0491(14) -0.0030(11)
    C10 0.0114(7) 0.0171(8) 0.0125(8) -0.0016(6) 0.0016(6) -0.0020(6)
    C11 0.0111(7) 0.0151(8) 0.0142(8) -0.0016(6) 0.0016(6) -0.0016(6)
    C12 0.0132(7) 0.0116(7) 0.0178(8) 0.0000(6) 0.0021(6) -0.0010(6)
    C13 0.0112(7) 0.0159(8) 0.0205(9) -0.0001(6) 0.0027(6) -0.0018(6)
    C14 0.0153(8) 0.0156(8) 0.0161(8) -0.0035(6) 0.0019(6) -0.0010(6)
    C15 0.0204(8) 0.0122(8) 0.0255(9) 0.0002(6) 0.0033(7) 0.0012(7)
    C16 0.0126(7) 0.0174(8) 0.0253(9) 0.0032(6) 0.0028(6) -0.0004(7)
    C17 0.0186(8) 0.0163(8) 0.0244(9) -0.0080(6) 0.0042(7) -0.0004(7)
    C18 0.0251(9) 0.0271(10) 0.0292(10) -0.0082(8) 0.0091(8) 0.0000(8)
    C19 0.0078(7) 0.0183(8) 0.0160(8) -0.0011(6) 0.0001(6) 0.0015(6)
    C20 0.0121(7) 0.0155(8) 0.0180(8) -0.0040(6) 0.0011(6) 0.0003(6)
    C21 0.0126(7) 0.0131(7) 0.0139(8) 0.0001(6) 0.0003(6) 0.0005(6)
    C22 0.0085(7) 0.0157(8) 0.0113(7) -0.0008(6) 0.0006(5) 0.0004(6)
    C23 0.0091(7) 0.0147(7) 0.0128(8) -0.0023(6) 0.0006(6) 0.0002(6)
    C24 0.0102(7) 0.0157(8) 0.0155(8) -0.0003(6) 0.0005(6) -0.0018(6)
    C25 0.0184(8) 0.0156(8) 0.0171(8) -0.0011(6) 0.0045(6) 0.0002(6)
    C26 0.0274(9) 0.0199(9) 0.0163(9) -0.0031(7) 0.0046(7) 0.0033(7)
    C27 0.0246(9) 0.0179(8) 0.0145(8) 0.0000(7) -0.0022(7) 0.0011(6)
    C28 0.0165(8) 0.0110(7) 0.0150(8) 0.0019(6) 0.0009(6) -0.0012(6)
    C29 0.0151(7) 0.0121(7) 0.0140(8) 0.0017(6) 0.0030(6) 0.0002(6)
    C30 0.0165(8) 0.0144(8) 0.0152(8) 0.0020(6) -0.0012(6) -0.0029(6)
_geom_special_details
;
All e.s.d.'s (except the e.s.d. in the dihedral angle between two l.s. planes)
are estimated using the full covariance matrix. The cell e.s.d.'s are taken
into account individually in the estimation of e.s.d.'s in distances, angles
and torsion angles; correlations between e.s.d.'s in cell parameters are only
used when they are defined by crystal symmetry. An approximate (isotropic)
treatment of cell e.s.d.'s is used for estimating e.s.d.'s involving l.s.
planes.
;
loop_
    _geom_bond_atom_site_label_1
    _geom_bond_atom_site_label_2
    _geom_bond_site_symmetry_2
    _geom_bond_distance
    _geom_bond_publ_flag
    Zn1 O1 . 1.9321(12) ?
    Zn1 O3 . 1.9470(11) ?
    Zn1 N1 . 2.0525(13) ?
    Zn1 N2 . 2.0767(14) ?
    O1 C1 . 1.282(2) ?
    O2 C1 . 1.2380(19) ?
    O6 C30 . 1.233(2) ?
    O3 C10 . 1.283(2) ?
    O4 C10 . 1.2427(19) ?
    O5 C24 . 1.237(2) ?
    N1 C19 . 1.347(2) ?
    N1 C23 . 1.3387(19) ?
    N2 C25 . 1.343(2) ?
    N2 C29 . 1.344(2) ?
    N3 C24 . 1.323(2) ?
    N3 H31 . 0.80(2) ?
    N3 H32 . 0.86(2) ?
    N4 C30 . 1.330(2) ?
    N4 H41 . 0.88(2) ?
    N4 H42 . 0.84(2) ?
    C1 C2 . 1.504(2) ?
    C2 C3 . 1.388(2) ?
    C2 C7 . 1.393(2) ?
    C3 C4 . 1.387(2) ?
    C3 H3 . 0.9500 ?
    C4 C5 . 1.404(2) ?
    C4 H4 . 0.9500 ?
    C5 C6 . 1.385(3) ?
    C5 C8 . 1.512(2) ?
    C6 C7 . 1.391(2) ?
    C6 H6 . 0.9500 ?
    C7 H7 . 0.9500 ?
    C8 C9 . 1.481(3) ?
    C8 H8A . 0.9900 ?
    C8 H8B . 0.9900 ?
    C9 H9A . 0.9800 ?
    C9 H9B . 0.9800 ?
    C9 H9C . 0.9800 ?
    C10 C11 . 1.498(2) ?
    C11 C12 . 1.392(2) ?
    C11 C16 . 1.389(2) ?
    C12 H12 . 0.9500 ?
    C13 C12 . 1.385(2) ?
    C13 H13 . 0.9500 ?
    C14 C13 . 1.394(2) ?
    C14 C17 . 1.515(2) ?
    C15 C14 . 1.394(2) ?
    C15 H15 . 0.9500 ?
    C16 C15 . 1.392(2) ?
    C16 H16 . 0.9500 ?
    C17 C18 . 1.518(3) ?
    C17 H17A . 0.9900 ?
    C17 H17B . 0.9900 ?
    C18 H18A . 0.9800 ?
    C18 H18B . 0.9800 ?
    C18 H18C . 0.9800 ?
    C19 C20 . 1.383(2) ?
    C19 H19 . 0.9500 ?
    C20 C21 . 1.389(2) ?
    C20 H20 . 0.9500 ?
    C21 C22 . 1.392(2) ?
    C21 H21 . 0.9500 ?
    C22 C23 . 1.389(2) ?
    C22 C24 . 1.500(2) ?
    C23 H23 . 0.9500 ?
    C25 C26 . 1.381(2) ?
    C25 H25 . 0.9500 ?
    C26 C27 . 1.385(3) ?
    C26 H26 . 0.9500 ?
    C27 C28 . 1.389(2) ?
    C27 H27 . 0.9500 ?
    C28 C29 . 1.386(2) ?
    C28 C30 . 1.505(2) ?
    C29 H29 . 0.9500 ?
loop_
    _geom_angle_atom_site_label_1
    _geom_angle_atom_site_label_2
    _geom_angle_atom_site_label_3
    _geom_angle_site_symmetry_1
    _geom_angle_site_symmetry_3
    _geom_angle
    _geom_angle_publ_flag
    O1 Zn1 O3 . . 140.48(5) ?
    O1 Zn1 N1 . . 108.24(5) ?
    O1 Zn1 N2 . . 94.11(5) ?
    O3 Zn1 N1 . . 98.81(5) ?
    O3 Zn1 N2 . . 105.74(5) ?
    N1 Zn1 N2 . . 105.93(5) ?
    C1 O1 Zn1 . . 110.62(10) ?
    C10 O3 Zn1 . . 110.12(10) ?
    C19 N1 Zn1 . . 123.05(10) ?
    C23 N1 Zn1 . . 118.53(10) ?
    C23 N1 C19 . . 118.23(14) ?
    C25 N2 Zn1 . . 121.96(11) ?
    C25 N2 C29 . . 118.31(14) ?
    C29 N2 Zn1 . . 119.39(11) ?
    C24 N3 H31 . . 119.8(17) ?
    C24 N3 H32 . . 121.6(15) ?
    H32 N3 H31 . . 118(2) ?
    C30 N4 H41 . . 121.4(15) ?
    C30 N4 H42 . . 117.8(16) ?
    H41 N4 H42 . . 118(2) ?
    O1 C1 C2 . . 115.52(14) ?
    O2 C1 O1 . . 123.58(15) ?
    O2 C1 C2 . . 120.90(15) ?
    C3 C2 C1 . . 120.81(14) ?
    C3 C2 C7 . . 118.99(15) ?
    C7 C2 C1 . . 120.13(15) ?
    C2 C3 H3 . . 119.8 ?
    C4 C3 C2 . . 120.44(15) ?
    C4 C3 H3 . . 119.8 ?
    C3 C4 C5 . . 120.81(16) ?
    C3 C4 H4 . . 119.6 ?
    C5 C4 H4 . . 119.6 ?
    C4 C5 C8 . . 120.82(17) ?
    C6 C5 C4 . . 118.24(15) ?
    C6 C5 C8 . . 120.93(16) ?
    C5 C6 C7 . . 120.96(16) ?
    C5 C6 H6 . . 119.5 ?
    C7 C6 H6 . . 119.5 ?
    C2 C7 H7 . . 119.8 ?
    C6 C7 C2 . . 120.48(16) ?
    C6 C7 H7 . . 119.8 ?
    C5 C8 H8A . . 108.6 ?
    C5 C8 H8B . . 108.6 ?
    C9 C8 C5 . . 114.85(17) ?
    C9 C8 H8A . . 108.6 ?
    C9 C8 H8B . . 108.6 ?
    H8A C8 H8B . . 107.5 ?
    C8 C9 H9A . . 109.5 ?
    C8 C9 H9B . . 109.5 ?
    C8 C9 H9C . . 109.5 ?
    H9A C9 H9B . . 109.5 ?
    H9A C9 H9C . . 109.5 ?
    H9B C9 H9C . . 109.5 ?
    O3 C10 C11 . . 116.75(14) ?
    O4 C10 O3 . . 122.55(15) ?
    O4 C10 C11 . . 120.70(15) ?
    C12 C11 C10 . . 120.39(14) ?
    C16 C11 C10 . . 120.58(14) ?
    C16 C11 C12 . . 119.03(15) ?
    C11 C12 H12 . . 119.7 ?
    C13 C12 C11 . . 120.53(15) ?
    C13 C12 H12 . . 119.7 ?
    C12 C13 C14 . . 121.02(15) ?
    C12 C13 H13 . . 119.5 ?
    C14 C13 H13 . . 119.5 ?
    C13 C14 C17 . . 120.53(15) ?
    C15 C14 C13 . . 118.14(15) ?
    C15 C14 C17 . . 121.30(15) ?
    C14 C15 H15 . . 119.5 ?
    C16 C15 C14 . . 121.02(15) ?
    C16 C15 H15 . . 119.5 ?
    C11 C16 C15 . . 120.25(15) ?
    C11 C16 H16 . . 119.9 ?
    C15 C16 H16 . . 119.9 ?
    C14 C17 C18 . . 114.69(15) ?
    C14 C17 H17A . . 108.6 ?
    C14 C17 H17B . . 108.6 ?
    C18 C17 H17A . . 108.6 ?
    C18 C17 H17B . . 108.6 ?
    H17A C17 H17B . . 107.6 ?
    C17 C18 H18A . . 109.5 ?
    C17 C18 H18B . . 109.5 ?
    C17 C18 H18C . . 109.5 ?
    H18A C18 H18B . . 109.5 ?
    H18A C18 H18C . . 109.5 ?
    H18B C18 H18C . . 109.5 ?
    N1 C19 C20 . . 122.43(14) ?
    N1 C19 H19 . . 118.8 ?
    C20 C19 H19 . . 118.8 ?
    C19 C20 C21 . . 119.51(15) ?
    C19 C20 H20 . . 120.2 ?
    C21 C20 H20 . . 120.2 ?
    C20 C21 C22 . . 118.03(15) ?
    C20 C21 H21 . . 121.0 ?
    C22 C21 H21 . . 121.0 ?
    C21 C22 C24 . . 123.30(14) ?
    C23 C22 C21 . . 119.15(14) ?
    C23 C22 C24 . . 117.48(14) ?
    N1 C23 C22 . . 122.64(14) ?
    N1 C23 H23 . . 118.7 ?
    C22 C23 H23 . . 118.7 ?
    O5 C24 N3 . . 124.20(15) ?
    O5 C24 C22 . . 119.60(14) ?
    N3 C24 C22 . . 116.20(14) ?
    N2 C25 C26 . . 122.23(16) ?
    N2 C25 H25 . . 118.9 ?
    C26 C25 H25 . . 118.9 ?
    C25 C26 C27 . . 119.13(16) ?
    C25 C26 H26 . . 120.4 ?
    C27 C26 H26 . . 120.4 ?
    C26 C27 C28 . . 119.27(16) ?
    C26 C27 H27 . . 120.4 ?
    C28 C27 H27 . . 120.4 ?
    C27 C28 C30 . . 118.54(15) ?
    C29 C28 C27 . . 118.02(15) ?
    C29 C28 C30 . . 123.43(15) ?
    N2 C29 C28 . . 123.00(15) ?
    N2 C29 H29 . . 118.5 ?
    C28 C29 H29 . . 118.5 ?
    O6 C30 N4 . . 123.13(16) ?
    O6 C30 C28 . . 119.41(15) ?
    N4 C30 C28 . . 117.46(15) ?
loop_
    _geom_torsion_atom_site_label_1
    _geom_torsion_atom_site_label_2
    _geom_torsion_atom_site_label_3
    _geom_torsion_atom_site_label_4
    _geom_torsion_site_symmetry_1
    _geom_torsion_site_symmetry_2
    _geom_torsion_site_symmetry_3
    _geom_torsion_site_symmetry_4
    _geom_torsion
    _geom_torsion_publ_flag
    O3 Zn1 O1 C1 . . . . 51.21(14) ?
    N1 Zn1 O1 C1 . . . . -79.56(11) ?
    N2 Zn1 O1 C1 . . . . 172.17(11) ?
    O1 Zn1 O3 C10 . . . . 44.51(14) ?
    N1 Zn1 O3 C10 . . . . 177.80(11) ?
    N2 Zn1 O3 C10 . . . . -72.79(11) ?
    O1 Zn1 N1 C19 . . . . -39.06(14) ?
    O1 Zn1 N1 C23 . . . . 146.03(11) ?
    O3 Zn1 N1 C19 . . . . 170.13(12) ?
    O3 Zn1 N1 C23 . . . . -4.78(13) ?
    N2 Zn1 N1 C19 . . . . 60.87(13) ?
    N2 Zn1 N1 C23 . . . . -114.03(12) ?
    O1 Zn1 N2 C25 . . . . -144.56(13) ?
    O1 Zn1 N2 C29 . . . . 28.65(12) ?
    O3 Zn1 N2 C25 . . . . 0.90(13) ?
    O3 Zn1 N2 C29 . . . . 174.12(11) ?
    N1 Zn1 N2 C25 . . . . 105.14(13) ?
    N1 Zn1 N2 C29 . . . . -81.64(12) ?
    Zn1 O1 C1 O2 . . . . -4.6(2) ?
    Zn1 O1 C1 C2 . . . . 175.06(10) ?
    Zn1 O3 C10 O4 . . . . -4.28(19) ?
    Zn1 O3 C10 C11 . . . . 175.04(11) ?
    Zn1 N1 C19 C20 . . . . -174.76(12) ?
    C23 N1 C19 C20 . . . . 0.2(2) ?
    Zn1 N1 C23 C22 . . . . 176.15(12) ?
    C19 N1 C23 C22 . . . . 1.0(2) ?
    Zn1 N2 C25 C26 . . . . 171.57(13) ?
    C29 N2 C25 C26 . . . . -1.7(2) ?
    Zn1 N2 C29 C28 . . . . -172.75(12) ?
    C25 N2 C29 C28 . . . . 0.7(2) ?
    O1 C1 C2 C3 . . . . 172.72(14) ?
    O1 C1 C2 C7 . . . . -10.4(2) ?
    O2 C1 C2 C3 . . . . -7.6(2) ?
    O2 C1 C2 C7 . . . . 169.20(15) ?
    C1 C2 C3 C4 . . . . 175.97(15) ?
    C7 C2 C3 C4 . . . . -0.9(2) ?
    C1 C2 C7 C6 . . . . -174.81(15) ?
    C3 C2 C7 C6 . . . . 2.1(2) ?
    C2 C3 C4 C5 . . . . -1.9(3) ?
    C3 C4 C5 C6 . . . . 3.4(3) ?
    C3 C4 C5 C8 . . . . -175.67(16) ?
    C4 C5 C6 C7 . . . . -2.2(2) ?
    C8 C5 C6 C7 . . . . 176.85(16) ?
    C4 C5 C8 C9 . . . . -63.8(3) ?
    C6 C5 C8 C9 . . . . 117.2(2) ?
    C5 C6 C7 C2 . . . . -0.5(2) ?
    O4 C10 C11 C16 . . . . -2.6(2) ?
    O3 C10 C11 C16 . . . . 178.05(15) ?
    O4 C10 C11 C12 . . . . 177.73(15) ?
    O3 C10 C11 C12 . . . . -1.6(2) ?
    C10 C11 C12 C13 . . . . 179.96(15) ?
    C16 C11 C12 C13 . . . . 0.3(2) ?
    C10 C11 C16 C15 . . . . -178.82(16) ?
    C12 C11 C16 C15 . . . . 0.8(3) ?
    C14 C13 C12 C11 . . . . -1.3(3) ?
    C15 C14 C13 C12 . . . . 1.0(3) ?
    C17 C14 C13 C12 . . . . -176.88(16) ?
    C13 C14 C17 C18 . . . . -60.5(2) ?
    C15 C14 C17 C18 . . . . 121.68(19) ?
    C16 C15 C14 C13 . . . . 0.1(3) ?
    C16 C15 C14 C17 . . . . 178.02(16) ?
    C11 C16 C15 C14 . . . . -1.1(3) ?
    N1 C19 C20 C21 . . . . -1.1(2) ?
    C19 C20 C21 C22 . . . . 0.9(2) ?
    C20 C21 C22 C23 . . . . 0.2(2) ?
    C20 C21 C22 C24 . . . . 177.08(15) ?
    C21 C22 C23 N1 . . . . -1.2(2) ?
    C24 C22 C23 N1 . . . . -178.25(14) ?
    C21 C22 C24 O5 . . . . -136.93(17) ?
    C21 C22 C24 N3 . . . . 43.3(2) ?
    C23 C22 C24 O5 . . . . 40.0(2) ?
    C23 C22 C24 N3 . . . . -139.73(16) ?
    N2 C25 C26 C27 . . . . 1.0(3) ?
    C25 C26 C27 C28 . . . . 0.8(3) ?
    C26 C27 C28 C29 . . . . -1.7(2) ?
    C26 C27 C28 C30 . . . . 177.07(15) ?
    C27 C28 C29 N2 . . . . 1.0(2) ?
    C30 C28 C29 N2 . . . . -177.71(15) ?
    C27 C28 C30 O6 . . . . 8.4(2) ?
    C27 C28 C30 N4 . . . . -171.28(15) ?
    C29 C28 C30 O6 . . . . -172.96(16) ?
    C29 C28 C30 N4 . . . . 7.4(2) ?
loop_
    _geom_hbond_atom_site_label_D
    _geom_hbond_atom_site_label_H
    _geom_hbond_atom_site_label_A
    _geom_hbond_site_symmetry_A
    _geom_hbond_distance_DH
    _geom_hbond_distance_HA
    _geom_hbond_distance_DA
    _geom_hbond_angle_DHA
    _geom_hbond_publ_flag
    N3 H32 O4 2_656 0.86(2) 1.99(2) 2.833(2) 165(2) yes
    N4 H41 O5 1_655 0.89(2) 2.07(2) 2.947(2) 169(2) yes
    N4 H42 O6 3_877 0.84(2) 2.06(2) 2.901(2) 177(2) yes
    C6 H6 O2 1_655 0.95 2.59 3.412(2) 145 yes
    C19 H19 O5 1_655 0.95 2.29 3.2277(19) 168 yes
    C21 H21 O2 2_656 0.95 2.58 3.497(2) 161 yes
    C23 H23 O3 . 0.95 2.49 3.085(2) 121 yes
    C29 H29 O5 1_655 0.95 2.45 3.299(2) 149 yes
    C17 H17A Cg1 2_655 0.99 2.63 3.436(2) 139 yes
    C20 H20 Cg1 2_545 0.95 2.77 3.603(2) 147 yes
data_global
_journal_date_recd_electronic     2011-02-14
_journal_date_accepted     2011-02-22
_journal_name_full     'Acta Crystallographica, Section E'
_journal_year     2011
_journal_volume     67
_journal_issue      3
_journal_page_first     m382
_journal_page_last     m383
_journal_paper_category     QM
_journal_coeditor_code     SU2256
_publ_contact_author
;
Dr. Tuncer H\"okelek
Hacettepe University
Department of Physics
06800 Beytepe
Ankara
Turkey
;
_publ_contact_author_email     merzifon@hacettepe.edu.tr
_publ_contact_author_fax     '90(312)2352550'
_publ_contact_author_phone     '90(312)2977242'
_publ_section_title
;
Bis(4-ethylbenzoato-\k<i>O</i>)bis(nicotinamide-\k<i>N</i>^1^)zinc(II)
;
loop_
    _publ_author_name
    _publ_author_address
    'Necefo\(glu, Hacali'
;
Department of Chemistry
Kafkas University
36100 Kars
Turkey
;
    '\"Ozbek, F\"ureya Elif'
;
Department of Chemistry
Kafkas University
36100 Kars
Turkey
;
    'Akta\,s, Vedat'
;
Department of Chemistry
Kafkas University
36100 Kars
Turkey
;
    'Tercan, Bar\?i\,s'
;
Department of Physics
Karab\"uk University
78050
Karab\"uk
Turkey
;
    'H\"okelek, Tuncer'
;
Department of Physics
Hacettepe University
06800 Beytepe
Ankara
Turkey
;
