# Supplementary material for: Bis(4-ethyl­benzoato-κO)bis­(nicotin­amide-κN 1)zinc(II)
Source: Acta Crystallogr Sect E Struct Rep Online. 2011 Feb 26;67(Pt 3):m382–3. doi: 10.1107/S1600536811006830 (PMC3051993; doi:10.1107/S1600536811006830)
Supplement: Supplementary file 2 [file e-67-0m382-Isup2.hkl]

#
# h,k,l, Fc-squared, Fo-squared, sigma(Fo-squared) and status flag
#
data_I
_shelx_title ' TVA11_0m in P2(1)/c'
_shelx_refln_list_code          4
_shelx_F_calc_maximum      365.76
_exptl_crystal_F_000      1264.00
_reflns_d_resolution_high  0.7488
 
loop_
 _symmetry_equiv_pos_as_xyz
 'x, y, z'
 '-x, y+1/2, -z+1/2'
 '-x, -y, -z'
 'x, -y-1/2, z-1/2'
 
_cell_length_a     8.0601
_cell_length_b    15.9736
_cell_length_c    21.2568
_cell_angle_alpha  90.000
_cell_angle_beta   94.384
_cell_angle_gamma  90.000
 
_shelx_F_squared_multiplier     1.000
 
loop_
 _refln_index_h
 _refln_index_k
 _refln_index_l
 _refln_F_squared_calc
 _refln_F_squared_meas
 _refln_F_squared_sigma
 _refln_observed_status
   1   0   0      155.71      146.18      5.81 o
   2   0   0     9284.96     9335.76    269.09 o
   3   0   0     1351.05     1542.49     40.46 o
   4   0   0     1014.15      933.79     30.79 o
   5   0   0    15091.48    15060.67    374.37 o
   6   0   0      476.25      586.65     89.39 o
   7   0   0     2251.24     2563.53    106.77 o
   8   0   0     1880.83     1742.52    189.87 o
   9   0   0     1536.28     1513.86    166.45 o
  10   0   0      764.70      694.93     51.42 o
   1   1   0     3081.34     3042.93     55.98 o
   2   1   0     2876.86     2975.49     52.99 o
   3   1   0     2402.44     2561.58     49.73 o
   4   1   0       43.06       22.79      3.09 o
   5   1   0        8.52       24.17      3.21 o
   6   1   0     4880.33     4751.27    101.34 o
   7   1   0        6.24       -0.77     10.29 o
   8   1   0     1116.87     1151.24     44.31 o
   9   1   0       26.36        5.19     13.32 o
  10   1   0      245.08      246.49     23.30 o
   1   2   0      719.19      767.73     15.76 o
   2   2   0     4613.65     4469.49     89.30 o
   3   2   0     3738.64     3703.44     66.48 o
   4   2   0      601.79      593.32     14.19 o
   5   2   0        1.69        5.08      3.45 o
   6   2   0      601.58      604.32     26.49 o
   7   2   0      765.82      764.80     35.77 o
   8   2   0       26.32       30.36     12.99 o
   9   2   0      129.54      145.70     18.18 o
  10   2   0       76.19      103.80     22.51 o
   1   3   0     4447.96     4358.37     82.50 o
   2   3   0    10068.58    10676.82    176.56 o
   3   3   0     1597.49     1584.58     29.98 o
   4   3   0       12.88       41.66      3.66 o
   5   3   0      493.83      483.18     13.31 o
   6   3   0     3080.89     3224.85     78.92 o
   7   3   0      350.83      360.01     24.20 o
   8   3   0     2332.22     2324.84     71.76 o
   9   3   0      315.34      320.17     29.17 o
  10   3   0      327.71      339.98     31.77 o
   0   4   0   133781.64   119390.73   2939.58 o
   1   4   0    17816.98    17666.64    308.65 o
   2   4   0     9678.40     9503.39    167.33 o
   3   4   0      291.76      303.70      8.93 o
   4   4   0     1194.68     1145.87     23.12 o
   5   4   0     4435.67     4297.39     91.72 o
   6   4   0      750.26      758.51     38.44 o
   7   4   0     8803.60     8219.03    217.12 o
   8   4   0        1.61        1.23     13.52 o
   9   4   0     2034.37     2168.95     82.10 o
  10   4   0     1843.00     1952.65     78.75 o
   1   5   0     9333.75     8949.16    149.48 o
   2   5   0      189.73      207.34      7.66 o
   3   5   0     8649.79     9263.01    190.71 o
   4   5   0       82.40       39.32      5.27 o
   5   5   0      260.37      280.66     12.62 o
   6   5   0      117.46      125.22     10.59 o
   7   5   0     3083.44     2848.82     97.28 o
   8   5   0      123.11      133.48     19.63 o
   9   5   0        2.93       -9.09     16.84 o
  10   5   0      232.15      205.18     27.03 o
   0   6   0     1520.37     1442.30     39.70 o
   1   6   0      197.79      265.54     11.53 o
   2   6   0     5114.34     5443.36    114.01 o
   3   6   0      678.26      677.41     17.89 o
   4   6   0       74.53      126.40     17.01 o
   5   6   0       20.52       27.28      6.13 o
   6   6   0     1870.47     1819.36     54.69 o
   7   6   0      357.04      364.16     31.28 o
   8   6   0      119.32      156.99     20.37 o
   9   6   0      278.75      281.67     30.06 o
  10   6   0       39.01       31.79     20.50 o
   1   7   0     7493.29     7328.35    130.99 o
   2   7   0     2905.96     3080.87     66.90 o
   3   7   0     3571.31     3247.23     85.61 o
   4   7   0     3616.73     3600.29     93.38 o
   5   7   0      204.99      178.33     11.53 o
   6   7   0     2951.46     2788.80     79.27 o
   7   7   0        0.84       16.64     13.40 o
   8   7   0     1767.38     1787.76     69.51 o
   9   7   0      191.99      204.03     24.83 o
  10   7   0      898.21      886.44     52.11 o
   0   8   0    14678.45    14025.80    460.56 o
   1   8   0     1251.66     1155.17     23.84 o
   2   8   0     4541.57     4782.73    101.79 o
   3   8   0     2388.90     2480.52     60.90 o
   4   8   0      846.35      838.41     25.90 o
   5   8   0      523.73      516.53     20.11 o
   6   8   0      138.61      150.28     14.11 o
   7   8   0      774.52      750.25     42.57 o
   8   8   0     1192.39     1251.98     55.03 o
   9   8   0      190.26      148.40     41.95 o
   1   9   0      248.80      266.03     11.23 o
   2   9   0      276.10      362.67     17.66 o
   3   9   0        0.23       -0.21      6.56 o
   4   9   0        7.54        4.70      7.28 o
   5   9   0      637.60      613.83     22.78 o
   6   9   0      384.04      368.76     29.22 o
   7   9   0     1169.26     1021.29     50.08 o
   8   9   0      806.54      702.15     41.96 o
   9   9   0      228.67      252.08     28.71 o
   0  10   0     1087.45      986.22     36.49 o
   1  10   0      896.93      818.12     22.63 o
   2  10   0     1389.68     1389.62     55.19 o
   3  10   0     2509.31     2497.46     62.89 o
   4  10   0      499.16      443.01     19.67 o
   5  10   0      191.34      221.01     14.54 o
   6  10   0      234.28      201.81     26.11 o
   7  10   0       60.44       46.98     20.31 o
   8  10   0      286.44      279.52     27.76 o
   9  10   0      796.51      920.57     53.08 o
   1  11   0     3575.26     3334.92     74.99 o
   2  11   0     2351.18     2274.55     65.60 o
   3  11   0     8021.37     7394.24    171.36 o
   4  11   0     1172.48     1195.54     36.13 o
   5  11   0     1900.63     1878.03     51.51 o
   6  11   0     1625.63     1586.52     62.39 o
   7  11   0        2.25       -2.78     18.73 o
   8  11   0     1205.76     1169.41     68.43 o
   9  11   0      153.84      150.47     25.63 o
   0  12   0       17.74       10.42      9.81 o
   1  12   0        1.19       14.35      8.42 o
   2  12   0     1133.99     1163.78     40.22 o
   3  12   0     1470.57     1447.38     57.24 o
   4  12   0        6.10        7.58      9.00 o
   5  12   0      228.52      255.37     16.97 o
   6  12   0     1111.32     1089.92     49.58 o
   7  12   0      132.56      154.23     22.53 o
   8  12   0     1927.69     1898.34     76.37 o
   1  13   0      215.88      207.63     14.42 o
   2  13   0     1015.94      949.07     31.33 o
   3  13   0      231.71      277.05     16.92 o
   4  13   0      121.94       92.70     12.26 o
   5  13   0      635.54      635.33     35.84 o
   6  13   0      236.97      195.34     23.33 o
   7  13   0      395.32      366.26     43.32 o
   8  13   0     1414.09     1400.55     62.84 o
   0  14   0      175.88      144.58     21.35 o
   1  14   0      371.79      373.83     26.16 o
   2  14   0      434.05      484.94     22.60 o
   3  14   0      234.18      199.21     15.37 o
   4  14   0      862.46      878.80     31.13 o
   5  14   0      664.81      716.52     30.34 o
   6  14   0        1.05      -15.13     15.13 o
   7  14   0      411.98      435.08     35.58 o
   8  14   0      372.62      341.10     33.91 o
   1  15   0     1411.85     1482.32     49.95 o
   2  15   0      905.40      852.17     31.11 o
   3  15   0      517.18      506.03     27.79 o
   4  15   0     1502.85     1482.63     45.35 o
   5  15   0      280.31      257.87     19.27 o
   6  15   0      546.13      591.77     39.33 o
   7  15   0       12.07       22.01     23.79 o
   0  16   0      373.70      325.13     31.74 o
   1  16   0       68.34       53.20     14.05 o
   2  16   0      374.52      398.60     25.22 o
   3  16   0       62.39       53.91     14.21 o
   4  16   0       16.30       -1.11     11.92 o
   5  16   0       10.78      -11.45     12.79 o
   6  16   0      492.87      561.52     39.85 o
   7  16   0       39.42       51.72     23.25 o
   1  17   0     3414.67     3315.79     96.24 o
   2  17   0     1151.25     1136.10     56.75 o
   3  17   0     1098.31     1112.28     43.95 o
   4  17   0      264.95      244.63     20.76 o
   5  17   0       61.65       98.85     16.72 o
   6  17   0       47.88       39.50     26.14 o
   0  18   0     2271.86     2362.07    104.92 o
   1  18   0      301.28      286.37     23.67 o
   2  18   0     1203.22     1284.73     48.55 o
   3  18   0      218.81      243.27     33.97 o
   4  18   0       28.24        2.57     18.81 o
   5  18   0     1084.02     1085.48     54.42 o
   1  19   0      168.61      195.69     30.94 o
   2  19   0       89.20      112.97     27.74 o
   3  19   0       18.01       12.81     23.35 o
   4  19   0      501.36      456.17     49.93 o
   0  20   0       21.84       41.92     35.76 o
   1  20   0       13.13       37.20     25.71 o
   2  20   0      182.88      144.34     30.48 o
   3  20   0       32.74       54.50     33.91 o
   1  21   0      447.36      431.81     44.89 o
 -10   1   1     1145.00     1083.69     45.44 o
  -9   1   1      190.99      196.51     19.88 o
  -8   1   1     1184.38     1131.15     41.41 o
  -7   1   1      499.93      527.55     31.68 o
  -6   1   1      241.94      233.98     21.63 o
  -5   1   1       77.04       68.38      4.54 o
  -4   1   1     8971.42     9431.38    178.25 o
  -3   1   1      783.58      879.64     19.71 o
  -2   1   1    12706.69    11815.31    206.40 o
  -1   1   1     2827.07     2920.18     51.34 o
   1   1   1     9491.89     9657.68    150.95 o
   2   1   1       21.02       46.41      2.76 o
   3   1   1    11746.06    11767.69    215.58 o
   4   1   1     5406.76     5792.44    111.01 o
   5   1   1     3746.88     3367.70     71.43 o
   6   1   1     2806.45     2893.05     69.02 o
   7   1   1     2720.04     2726.92    103.93 o
   8   1   1      182.59      185.70     17.60 o
   9   1   1        2.84        2.98     12.92 o
  10   1   1     2207.04     2253.88     86.08 o
 -10   2   1     1576.34     1539.73     65.69 o
  -9   2   1      284.96      296.73     23.29 o
  -8   2   1     1657.26     1529.49     51.56 o
  -7   2   1     6320.87     5975.00    160.89 o
  -6   2   1     1276.93     1204.22     44.56 o
  -5   2   1     7839.91     7593.80    145.00 o
  -4   2   1    14013.02    14903.43    279.79 o
  -3   2   1     5744.24     5560.53     98.61 o
  -2   2   1     3602.01     3823.25     72.07 o
  -1   2   1     5956.58     5720.95    100.57 o
   0   2   1     9170.77     9557.77    179.17 o
   1   2   1    20782.57    19317.74    430.07 o
   2   2   1     2594.96     2359.36     40.55 o
   3   2   1     1433.84     1440.51     31.59 o
   4   2   1     6185.64     6392.00    131.37 o
   5   2   1     4339.68     4349.32     85.00 o
   6   2   1     1681.54     1796.90     56.52 o
   7   2   1     4267.94     4210.67    116.81 o
   8   2   1       45.37       42.72     13.25 o
   9   2   1     1878.39     1764.23     70.59 o
  10   2   1      598.15      554.73     39.06 o
 -10   3   1      528.76      516.20     37.85 o
  -9   3   1      622.61      602.58     38.34 o
  -8   3   1        3.73        0.74     11.69 o
  -7   3   1      263.31      292.09     19.52 o
  -6   3   1     3051.47     3157.01     88.59 o
  -5   3   1     1444.43     1554.71     32.90 o
  -4   3   1     9408.72     9553.18    290.24 o
  -3   3   1     2926.98     3191.92     75.72 o
  -2   3   1      858.45      739.60     14.97 o
  -1   3   1     8647.29     8815.59    179.12 o
   0   3   1     4820.73     5142.13    103.97 o
   1   3   1      145.60      143.07      6.00 o
   2   3   1       95.62       90.99      5.11 o
   3   3   1     1311.85     1697.98     36.51 o
   4   3   1      465.69      423.44     11.33 o
   5   3   1     2658.79     2714.86     54.79 o
   6   3   1     1961.46     1952.72     59.62 o
   7   3   1      194.02      206.37     16.88 o
   8   3   1       12.82       -6.74     13.17 o
   9   3   1       17.42       38.41     17.48 o
  10   3   1      977.93      994.91     53.82 o
 -10   4   1        3.27       11.54     18.92 o
  -9   4   1        1.19      -10.37     15.63 o
  -8   4   1     1113.06     1039.87     46.91 o
  -7   4   1       15.52        3.32     10.06 o
  -6   4   1      569.97      596.33     41.11 o
  -5   4   1      494.68      490.96     12.71 o
  -4   4   1        0.16        7.17      3.35 o
  -3   4   1     8490.52     9139.53    179.26 o
  -2   4   1       17.14       14.00      3.05 o
  -1   4   1     1568.58     1634.23     30.59 o
   0   4   1     1246.19     1441.96     27.43 o
   1   4   1     5877.66     6105.16    116.10 o
   2   4   1     2586.55     2749.94     47.22 o
   3   4   1        4.73       -1.69      2.79 o
   4   4   1      865.47     1144.26     27.54 o
   5   4   1       30.60       15.90      5.11 o
   6   4   1       60.16       54.70      7.09 o
   7   4   1      112.93       82.90     16.55 o
   8   4   1      230.11      221.29     22.71 o
   9   4   1      151.09      165.13     23.01 o
  10   4   1      185.33      232.49     27.92 o
 -10   5   1      180.53      168.83     25.98 o
  -9   5   1      221.40      229.41     25.56 o
  -8   5   1     2156.34     2090.58     77.58 o
  -7   5   1      535.71      506.63     26.10 o
  -6   5   1     6188.60     6150.45    163.95 o
  -5   5   1      380.11      397.46     16.68 o
  -4   5   1     7312.41     7171.77    149.10 o
  -3   5   1      547.87      601.31     20.37 o
  -2   5   1      501.60      391.96     12.40 o
  -1   5   1    15406.51    14737.51    276.91 o
   0   5   1     6879.43     7361.98    130.10 o
   1   5   1      758.21      693.85     19.26 o
   2   5   1        4.15       12.51      4.46 o
   3   5   1     8928.45     9341.89    192.31 o
   4   5   1     2877.16     3137.92     63.15 o
   5   5   1     2301.27     2128.87     50.02 o
   6   5   1     4762.09     4555.11     98.35 o
   7   5   1      678.16      662.07     36.76 o
   8   5   1      610.42      639.17     37.49 o
   9   5   1      107.80      109.06     21.06 o
  10   5   1     1276.12     1272.92     59.23 o
 -10   6   1      213.12      193.05     27.50 o
  -9   6   1      163.64      110.72     21.58 o
  -8   6   1      863.08      902.35     43.89 o
  -7   6   1     1679.11     1670.35     64.29 o
  -6   6   1      302.26      276.95     17.68 o
  -5   6   1     6059.83     5874.13    128.35 o
  -4   6   1        4.07        1.69      4.88 o
  -3   6   1     5081.81     4827.66    101.42 o
  -2   6   1     1556.09     1327.97     33.62 o
  -1   6   1     8317.99     8387.12    190.15 o
   0   6   1    47451.01    46521.69    870.96 o
   1   6   1    14539.64    14705.60    300.59 o
   2   6   1    13700.32    13560.29    277.61 o
   3   6   1       91.44       90.43      5.78 o
   4   6   1     3588.21     3318.12     66.59 o
   5   6   1     5765.14     5315.28    116.24 o
   6   6   1      695.89      737.11     24.49 o
   7   6   1     2387.03     2390.50     84.94 o
   8   6   1      222.77      186.46     22.04 o
   9   6   1     1986.02     1984.47     77.08 o
  10   6   1       16.85       25.67     20.06 o
 -10   7   1      103.60      135.02     24.76 o
  -9   7   1       13.99       29.72     17.34 o
  -8   7   1       91.40      103.12     19.19 o
  -7   7   1     2229.95     2224.08     79.95 o
  -6   7   1       55.35       39.87     20.15 o
  -5   7   1      775.51      783.67     22.04 o
  -4   7   1      916.56      929.07     29.32 o
  -3   7   1        0.16       -0.89      3.91 o
  -2   7   1       26.96       37.46      4.39 o
  -1   7   1      531.14      456.99     12.13 o
   0   7   1      965.91      970.79     21.88 o
   1   7   1     1905.12     1985.73     40.75 o
   2   7   1       16.19        7.38      4.75 o
   3   7   1     1350.89     1538.28     44.13 o
   4   7   1      933.98      965.32     23.21 o
   5   7   1       29.84       24.18      7.46 o
   6   7   1      418.68      374.91     17.34 o
   7   7   1      279.26      230.34     28.24 o
   8   7   1       34.51       45.01     16.60 o
   9   7   1        6.82       -4.10     16.34 o
  10   7   1       44.00       77.63     23.53 o
  -9   8   1       80.91       81.92     20.62 o
  -8   8   1     1250.71     1199.58     53.60 o
  -7   8   1      874.41      752.58     40.54 o
  -6   8   1      304.48      276.18     23.25 o
  -5   8   1     2796.75     2681.18     66.84 o
  -4   8   1        0.49       -1.15      6.42 o
  -3   8   1      664.14      689.77     22.00 o
  -2   8   1       59.86       81.56      5.87 o
  -1   8   1      627.46      596.83     15.34 o
   0   8   1      352.85      560.25     14.90 o
   1   8   1       15.47       18.43      4.19 o
   2   8   1     2849.18     2590.44     57.50 o
   3   8   1      619.04      773.11     21.91 o
   4   8   1     1273.69     1180.63     33.32 o
   5   8   1      341.36      354.20     16.56 o
   6   8   1       84.93       72.92     14.44 o
   7   8   1     1096.17     1013.17     45.55 o
   8   8   1       84.94      106.67     24.56 o
   9   8   1      957.79      964.09     50.38 o
  -9   9   1       94.76       76.43     20.73 o
  -8   9   1     1495.96     1376.27     59.28 o
  -7   9   1      142.83      170.37     21.11 o
  -6   9   1     3337.21     3613.90    119.58 o
  -5   9   1       25.52       19.59      8.34 o
  -4   9   1     4703.41     4390.16    104.31 o
  -3   9   1      684.32      693.81     22.93 o
  -2   9   1       27.30       47.27      4.30 o
  -1   9   1     9905.39    10080.44    207.64 o
   0   9   1      152.11      118.76      6.99 o
   1   9   1      446.92      413.11     12.90 o
   2   9   1     2900.95     2863.42     73.06 o
   3   9   1      625.47      566.67     18.63 o
   4   9   1      705.84      682.15     23.35 o
   5   9   1      267.47      272.89     15.23 o
   6   9   1     1517.93     1513.75     42.79 o
   7   9   1     2884.30     2410.97    145.15 o
   8   9   1     3164.97     2843.93    101.06 o
   9   9   1      166.68      174.33     25.63 o
  -9  10   1      247.47      307.58     31.46 o
  -8  10   1      468.55      430.31     33.84 o
  -7  10   1     2203.81     2105.18     78.30 o
  -6  10   1       19.03        5.49     13.13 o
  -5  10   1     5432.30     5083.81    121.20 o
  -4  10   1       35.16       17.22      8.16 o
  -3  10   1        9.87       24.43      8.31 o
  -2  10   1     2475.66     2509.74     61.57 o
  -1  10   1      516.31      481.63     19.73 o
   0  10   1     7014.62     6615.94    139.09 o
   1  10   1     4953.22     5214.92    102.85 o
   2  10   1     7053.72     7116.51    165.03 o
   3  10   1       23.09       43.93      7.70 o
   4  10   1      429.37      376.92     18.10 o
   5  10   1     1658.54     1601.04     44.80 o
   6  10   1      744.23      719.09     29.09 o
   7  10   1     1731.40     1663.38     65.95 o
   8  10   1       11.74       15.26     17.05 o
   9  10   1     1649.82     1652.25     70.87 o
  -9  11   1        6.56       -4.03     19.30 o
  -8  11   1        5.08      -15.63     15.63 o
  -7  11   1      328.41      211.43     30.48 o
  -6  11   1       75.14       53.44     16.81 o
  -5  11   1       29.94       30.07      9.88 o
  -4  11   1      200.14      155.69     12.82 o
  -3  11   1       99.91      101.72     10.92 o
  -2  11   1      868.77      911.45     32.37 o
  -1  11   1      476.14      525.08     16.00 o
   0  11   1     1487.67     1492.62     33.60 o
   1  11   1     1221.11     1168.85     27.85 o
   2  11   1      984.52      958.77     37.43 o
   3  11   1     1226.53     1226.63     35.90 o
   4  11   1      296.19      265.28     16.00 o
   5  11   1      111.77      129.48     12.59 o
   6  11   1       14.32       12.83     14.09 o
   7  11   1      414.88      337.06     29.13 o
   8  11   1       43.84       19.59     40.69 o
   9  11   1        3.23       27.04     19.86 o
  -8  12   1     1385.04     1323.80     60.02 o
  -7  12   1     1220.26     1215.66     54.32 o
  -6  12   1      367.02      337.86     28.63 o
  -5  12   1     2264.91     2257.30     60.23 o
  -4  12   1      356.79      398.63     19.92 o
  -3  12   1     1653.96     1673.82     46.49 o
  -2  12   1     2477.93     2333.96     68.35 o
  -1  12   1      850.87      851.97     27.76 o
   0  12   1      852.19      848.27     27.76 o
   1  12   1     1115.33     1032.61     29.04 o
   2  12   1     5871.27     5737.80    135.53 o
   3  12   1      541.66      490.62     38.21 o
   4  12   1     1691.41     1638.94     46.36 o
   5  12   1      916.44      875.83     30.48 o
   6  12   1       29.33       45.62     16.37 o
   7  12   1     1142.09     1216.30     62.04 o
   8  12   1        1.36       13.26     18.71 o
  -8  13   1      598.95      605.04     49.03 o
  -7  13   1      693.78      767.11     45.26 o
  -6  13   1     1776.74     1809.34     70.22 o
  -5  13   1       28.05       35.83     11.29 o
  -4  13   1     5475.52     5420.39    129.89 o
  -3  13   1       58.57       50.65     10.93 o
  -2  13   1      414.79      417.55     22.84 o
  -1  13   1     1593.36     1615.46     47.99 o
   0  13   1       38.81       46.27      9.50 o
   1  13   1      582.38      537.84     22.81 o
   2  13   1     1214.84     1202.08     36.62 o
   3  13   1       24.63       27.55     10.17 o
   4  13   1      285.56      292.16     18.03 o
   5  13   1      151.88      165.20     15.57 o
   6  13   1     1185.64     1132.54     57.12 o
   7  13   1     1106.66     1134.41     53.57 o
   8  13   1     1658.06     1516.73    100.60 o
  -8  14   1       90.05      110.90     24.96 o
  -7  14   1      286.72      346.00     32.50 o
  -6  14   1       80.18       58.85     23.91 o
  -5  14   1       25.51       50.55     12.22 o
  -4  14   1      327.49      304.10     19.12 o
  -3  14   1       19.71       20.65     10.19 o
  -2  14   1      400.53      356.66     19.47 o
  -1  14   1     1219.61     1239.67     37.60 o
   0  14   1     1222.37     1297.82     44.09 o
   1  14   1      123.47      100.67     11.93 o
   2  14   1     2582.88     2594.02     67.50 o
   3  14   1      120.07      143.46     15.77 o
   4  14   1      108.10       94.85     13.07 o
   5  14   1     1337.07     1237.74     39.81 o
   6  14   1        1.08        3.34     17.05 o
   7  14   1      176.30      165.08     24.89 o
   8  14   1      384.91      400.36     36.26 o
  -7  15   1      520.98      538.50     40.33 o
  -6  15   1      891.92      940.86     51.01 o
  -5  15   1       64.36       82.67     13.74 o
  -4  15   1      499.03      463.06     23.82 o
  -3  15   1     1289.37     1163.71     52.68 o
  -2  15   1       36.54       41.48     11.41 o
  -1  15   1      166.99      179.08     17.39 o
   0  15   1      504.63      496.57     26.33 o
   1  15   1      253.72      303.65     21.09 o
   2  15   1      103.18      147.36     18.06 o
   3  15   1      382.71      347.65     22.98 o
   4  15   1      110.34      133.19     17.39 o
   5  15   1      940.21      933.99     34.99 o
   6  15   1       99.08      117.44     22.07 o
   7  15   1      531.91      574.27     72.88 o
  -7  16   1      484.28      524.49     39.57 o
  -6  16   1      200.17      215.41     27.89 o
  -5  16   1      383.11      401.52     23.92 o
  -4  16   1       44.52       48.55     13.33 o
  -3  16   1      622.46      648.84     32.40 o
  -2  16   1     1007.65     1017.92     39.88 o
  -1  16   1     2619.54     2566.82     77.25 o
   0  16   1     1267.00     1139.65     42.17 o
   1  16   1      170.76      171.50     17.95 o
   2  16   1     1228.24     1241.71     39.87 o
   3  16   1      247.77      218.92     24.84 o
   4  16   1     1238.48     1351.19     43.68 o
   5  16   1     2156.82     2172.14     62.26 o
   6  16   1      342.40      348.13     45.44 o
   7  16   1      514.48      533.44     42.33 o
  -6  17   1      211.07      192.76     28.01 o
  -5  17   1        1.07      -13.01     13.01 o
  -4  17   1      754.06      724.66     35.66 o
  -3  17   1       37.48       57.38     18.30 o
  -2  17   1     1280.85     1232.84     61.60 o
  -1  17   1       12.69       15.19     13.82 o
   0  17   1      252.37      295.63     22.73 o
   1  17   1      964.70      997.65     39.92 o
   2  17   1        0.22       -8.59     12.94 o
   3  17   1      134.95      159.90     16.96 o
   4  17   1       17.33       -2.73     12.35 o
   5  17   1     1361.32     1431.21     53.32 o
   6  17   1      578.35      658.73     44.26 o
  -5  18   1       46.40       28.20     21.37 o
  -4  18   1       58.20       59.58     28.57 o
  -3  18   1       70.25       72.90     26.65 o
  -2  18   1       28.50       14.90     14.40 o
  -1  18   1        8.33       -4.88     15.13 o
   0  18   1       17.34       -5.47     14.29 o
   1  18   1       23.28       30.48     14.67 o
   2  18   1       17.47       11.60     14.56 o
   3  18   1        0.07      -12.77     21.33 o
   4  18   1      586.19      597.55     40.14 o
   5  18   1        0.10      -18.45     18.45 o
  -4  19   1      544.35      459.31     47.51 o
  -3  19   1      454.81      392.80     42.22 o
  -2  19   1     2757.39     2697.40    122.93 o
  -1  19   1       80.86       93.09     27.03 o
   0  19   1      177.30      167.22     30.48 o
   1  19   1      560.44      653.57     51.44 o
   2  19   1      110.98      133.70     81.37 o
   3  19   1       85.45       27.87     24.57 o
   4  19   1      262.41      269.57     37.56 o
  -3  20   1       58.84       59.22     28.73 o
  -2  20   1     1683.55     1821.27    100.48 o
  -1  20   1      717.80      627.63     51.00 o
   0  20   1       11.59       35.04     24.56 o
   1  20   1       76.02      141.63     29.64 o
   2  20   1      147.68      203.20     34.84 o
   3  20   1      157.95      172.11     32.99 o
  -1  21   1        2.30       -2.11     25.62 o
   0  21   1        5.07       -3.47     23.87 o
   1  21   1      125.09      143.78     32.22 o
 -10   0   2     2095.78     2201.69    102.41 o
  -9   0   2      764.52      713.01     49.69 o
  -8   0   2     2555.71     2435.63    105.03 o
  -7   0   2     1374.35     1268.02     61.46 o
  -6   0   2     3338.07     3342.93    132.08 o
  -5   0   2     4029.48     4036.64    161.52 o
  -4   0   2     1845.86     2082.39     82.38 o
  -3   0   2     3244.27     3489.34    129.90 o
  -2   0   2      108.39       52.03     10.00 o
  -1   0   2    29135.93    29044.28    831.18 o
   0   0   2    16639.41    14080.19    707.71 o
   1   0   2     1384.49     1356.78     41.02 o
   2   0   2    17945.02    17778.20    444.26 o
   3   0   2     2960.77     2939.04     76.67 o
   4   0   2    15354.88    15762.00    351.29 o
   5   0   2     2547.10     2511.75     67.45 o
   6   0   2     4618.94     4567.16    138.68 o
   7   0   2     5601.75     5737.35    228.71 o
   8   0   2     3189.50     2977.36    124.18 o
   9   0   2     2123.57     2063.05    145.49 o
  10   0   2        8.41       18.00     28.97 o
 -10   1   2       29.38        4.51     15.35 o
  -9   1   2      629.64      583.43     41.46 o
  -8   1   2      147.21      140.10     20.15 o
  -7   1   2     1836.35     1765.03     59.08 o
  -6   1   2     3751.34     3717.51    102.48 o
  -5   1   2      188.58      165.73     12.60 o
  -4   1   2     2759.06     2578.32     81.38 o
  -3   1   2     1785.31     1968.94     47.04 o
  -2   1   2     2037.95     2141.70     38.58 o
  -1   1   2     3222.95     3298.28     57.98 o
   0   1   2     7365.81     7126.53    236.34 o
   1   1   2    10629.31    10719.63    244.87 o
   2   1   2      732.27      655.56     13.42 o
   3   1   2       92.56      135.07      5.40 o
   4   1   2      913.15     1045.19     20.46 o
   5   1   2     3553.99     3612.15     71.25 o
   6   1   2      645.43      670.82     19.33 o
   7   1   2       63.55       90.22     12.78 o
   8   1   2      291.13      283.73     22.78 o
   9   1   2      552.56      559.62     30.76 o
  10   1   2      556.39      584.83     66.94 o
 -10   2   2      406.04      341.71     31.52 o
  -9   2   2       38.02       27.33     14.02 o
  -8   2   2      212.83      190.35     18.47 o
  -7   2   2     1105.88     1149.67     40.19 o
  -6   2   2     1877.71     1805.52     54.68 o
  -5   2   2        5.01       15.16      2.75 o
  -4   2   2       81.77      110.78      6.89 o
  -3   2   2      588.58      694.15     15.32 o
  -2   2   2       78.33       50.37      3.14 o
  -1   2   2      504.23      475.70      9.67 o
   0   2   2     1570.94     1546.14     29.94 o
   1   2   2      105.70       92.02      3.34 o
   2   2   2     1324.09     1260.54     24.12 o
   3   2   2     1162.25     1158.97     22.92 o
   4   2   2      107.51       75.34      5.77 o
   5   2   2      394.02      370.28     11.63 o
   6   2   2       51.58       38.62      9.87 o
   7   2   2      179.97      161.24     16.02 o
   8   2   2      270.71      207.36     18.63 o
   9   2   2      292.10      268.15     22.30 o
  10   2   2      263.68      306.63     30.35 o
 -10   3   2       20.37       26.52     18.62 o
  -9   3   2     2475.58     2546.45     92.53 o
  -8   3   2      100.89      106.45     15.48 o
  -7   3   2      173.55      182.80     16.29 o
  -6   3   2     3192.29     3170.99     89.05 o
  -5   3   2      277.24      253.28      8.78 o
  -4   3   2     9806.87     9699.04    171.06 o
  -3   3   2      494.52      554.01     13.90 o
  -2   3   2     2624.64     2589.13     47.02 o
  -1   3   2    21796.73    21938.63    438.21 o
   0   3   2       84.37       65.65      3.96 o
   1   3   2      432.69      446.34     11.34 o
   2   3   2       35.32       60.95      3.07 o
   3   3   2      438.81      302.51      9.96 o
   4   3   2      157.00      191.26      7.36 o
   5   3   2     5332.82     5272.86    103.36 o
   6   3   2       24.43       16.76      7.09 o
   7   3   2     4811.11     4362.80    120.49 o
   8   3   2      474.81      427.35     30.43 o
   9   3   2      524.25      480.42     34.15 o
  10   3   2      831.12      772.79     47.19 o
 -10   4   2     1311.84     1337.02     60.47 o
  -9   4   2       32.61       10.24     15.57 o
  -8   4   2     3448.42     3344.30    112.49 o
  -7   4   2        7.91       -4.32     10.21 o
  -6   4   2     2111.82     2197.23     64.65 o
  -5   4   2     7947.53     7764.55    186.76 o
  -4   4   2       44.48       21.66      3.62 o
  -3   4   2    11448.34    11971.91    210.31 o
  -2   4   2     5276.70     5458.76    108.87 o
  -1   4   2    19730.52    19943.55    365.36 o
   0   4   2     8685.13     8686.12    155.00 o
   1   4   2    13573.22    13188.49    247.71 o
   2   4   2     7669.19     7457.69    124.36 o
   3   4   2     2163.20     2274.76     59.72 o
   4   4   2     7635.57     7389.76    178.83 o
   5   4   2      942.91      919.79     41.35 o
   6   4   2     5201.23     5144.54    110.09 o
   7   4   2     3723.31     3631.19    102.44 o
   8   4   2     1015.58     1039.69     46.98 o
   9   4   2     2390.28     2248.84     84.47 o
  10   4   2      324.45      385.84     34.87 o
 -10   5   2       26.34       -6.39     23.20 o
  -9   5   2     1071.45     1075.45     50.30 o
  -8   5   2      948.25      826.59     65.80 o
  -7   5   2      656.28      667.40     29.86 o
  -6   5   2     1106.15     1185.95     39.98 o
  -5   5   2       19.40       23.59      4.35 o
  -4   5   2       64.06      105.93      7.76 o
  -3   5   2     1190.64     1432.58     29.76 o
  -2   5   2     1485.01     1655.49     36.12 o
  -1   5   2     1620.35     1703.50     34.45 o
   0   5   2     9072.88     9352.68    209.51 o
   1   5   2     2887.98     2893.27     71.44 o
   2   5   2     2050.08     1840.45     49.89 o
   3   5   2     1345.62     1548.51     52.41 o
   4   5   2     1524.23     1737.69     37.17 o
   5   5   2     2228.88     2182.54     46.26 o
   6   5   2       13.56       -3.14      6.04 o
   7   5   2      705.42      679.49     37.22 o
   8   5   2      456.22      443.13     31.40 o
   9   5   2      463.56      420.87     35.64 o
  10   5   2      157.77      152.45     26.25 o
 -10   6   2     1397.49     1414.36     63.81 o
  -9   6   2       41.63       13.22     16.62 o
  -8   6   2     1571.93     1542.30     64.49 o
  -7   6   2        7.59        2.33     13.20 o
  -6   6   2      187.10      180.64     15.24 o
  -5   6   2       56.80       57.71      6.65 o
  -4   6   2      463.58      487.79     22.88 o
  -3   6   2     1129.10     1139.02     27.07 o
  -2   6   2      851.06     1008.24     24.15 o
  -1   6   2      527.34      439.65     13.97 o
   0   6   2     1307.51     1387.76     31.47 o
   1   6   2      702.41      626.09     15.08 o
   2   6   2     7987.54     7631.02    158.21 o
   3   6   2      176.25      177.77      9.10 o
   4   6   2     2625.23     2614.39     53.73 o
   5   6   2       96.84      105.49      7.79 o
   6   6   2     3607.42     3569.46    103.70 o
   7   6   2     1388.39     1234.98     51.45 o
   8   6   2        3.48        3.70     14.95 o
   9   6   2       17.98        6.07     17.25 o
  10   6   2      478.87      582.87     46.42 o
 -10   7   2        1.13        1.28     18.58 o
  -9   7   2     1496.49     1436.42     61.92 o
  -8   7   2      475.35      486.17     44.95 o
  -7   7   2      938.33     1002.40     50.57 o
  -6   7   2      130.66      107.88     22.52 o
  -5   7   2      116.07       87.23      7.69 o
  -4   7   2     5696.20     5674.61    119.25 o
  -3   7   2      194.66      182.08      9.29 o
  -2   7   2     7510.06     7019.31    145.46 o
  -1   7   2     4426.72     4463.35    138.94 o
   0   7   2    14961.98    15145.04    309.89 o
   1   7   2      640.33      615.75     15.36 o
   2   7   2       80.27       70.97      6.29 o
   3   7   2      604.93      392.77     18.07 o
   4   7   2      430.61      408.25     13.21 o
   5   7   2     6270.09     6201.00    144.17 o
   6   7   2      185.84      168.16     12.22 o
   7   7   2     4363.08     4114.87    135.01 o
   8   7   2       57.03       43.58     16.81 o
   9   7   2        4.73       -2.67     20.97 o
  10   7   2      552.84      549.83     40.32 o
  -9   8   2       81.59       57.15     20.30 o
  -8   8   2     1334.71     1316.79     56.45 o
  -7   8   2       20.86        6.44     13.75 o
  -6   8   2      843.29      779.87     37.67 o
  -5   8   2     1380.55     1381.10     38.25 o
  -4   8   2      818.28      836.84     26.17 o
  -3   8   2     3906.57     3709.39    100.63 o
  -2   8   2     1185.65     1198.18     29.35 o
  -1   8   2     4562.95     4815.31    104.40 o
   0   8   2     7326.22     7647.18    147.12 o
   1   8   2     3934.10     3801.74     74.84 o
   2   8   2     3007.07     2942.16     71.30 o
   3   8   2       95.05       87.99      7.66 o
   4   8   2     1397.00     1432.51     38.82 o
   5   8   2      292.45      298.14     15.46 o
   6   8   2     3752.83     3521.80     97.08 o
   7   8   2      537.33      535.26     41.31 o
   8   8   2     1067.56     1072.79     54.31 o
   9   8   2      364.96      267.32     28.40 o
  -9   9   2       34.02       21.61     19.66 o
  -8   9   2       77.82       52.97     29.07 o
  -7   9   2      210.17      222.60     23.72 o
  -6   9   2      729.53      761.57     60.65 o
  -5   9   2      604.41      591.59     24.48 o
  -4   9   2        0.53        0.20      8.28 o
  -3   9   2      531.98      554.58     16.73 o
  -2   9   2        0.24       -1.77      6.81 o
  -1   9   2      486.43      572.09     16.03 o
   0   9   2     1614.49     1778.85     48.95 o
   1   9   2      613.84      661.57     17.28 o
   2   9   2      437.20      471.85     17.96 o
   3   9   2      789.43      843.49     38.71 o
   4   9   2      120.67      136.00     10.11 o
   5   9   2      354.33      357.40     18.90 o
   6   9   2      685.19      640.12     30.97 o
   7   9   2      303.60      264.20     24.89 o
   8   9   2        4.98        3.37     16.34 o
   9   9   2       49.90       48.81     20.06 o
  -9  10   2      409.61      458.59     36.40 o
  -8  10   2     1919.92     1875.21    164.46 o
  -7  10   2      195.39      244.58     24.89 o
  -6  10   2      174.95      196.51     37.89 o
  -5  10   2       73.92       78.19     10.34 o
  -4  10   2       35.96       39.04      9.90 o
  -3  10   2     8629.32     8501.65    227.41 o
  -2  10   2     1693.64     1790.88     51.74 o
  -1  10   2     3289.73     2961.46     60.22 o
   0  10   2      407.21      399.91     18.41 o
   1  10   2      161.65      133.77      7.75 o
   2  10   2     3061.35     3256.60     79.48 o
   3  10   2     1141.29     1176.56     31.13 o
   4  10   2      627.15      639.43     21.97 o
   5  10   2       28.53       41.61      9.61 o
   6  10   2     3383.05     3272.47     91.32 o
   7  10   2       37.38       32.46     16.34 o
   8  10   2      717.23      640.38     40.76 o
   9  10   2      244.69      266.34     29.62 o
  -9  11   2     1946.97     1983.68     80.66 o
  -8  11   2       66.60       46.82     18.95 o
  -7  11   2     3227.71     3097.62    132.95 o
  -6  11   2      644.92      577.96     34.84 o
  -5  11   2       68.15       74.40     10.72 o
  -4  11   2      126.50      149.57     17.22 o
  -3  11   2     1253.14     1204.18     38.76 o
  -2  11   2     5191.83     4854.57    129.23 o
  -1  11   2     2780.53     2668.91     65.94 o
   0  11   2     6125.81     6022.89    117.84 o
   1  11   2      129.40      114.36      9.21 o
   2  11   2     1597.57     1563.07     38.96 o
   3  11   2     6508.20     6279.76    134.47 o
   4  11   2     3035.27     3130.27     78.40 o
   5  11   2     7191.93     6978.67    163.59 o
   6  11   2      242.13      251.67     16.83 o
   7  11   2     2312.27     2264.74    117.65 o
   8  11   2       12.97        4.54     25.28 o
   9  11   2       79.96      155.03     31.24 o
  -8  12   2      716.21      694.65     53.35 o
  -7  12   2       11.48       23.30     17.28 o
  -6  12   2      114.75      127.78     19.87 o
  -5  12   2      694.18      711.75     27.53 o
  -4  12   2     1448.39     1502.41     43.21 o
  -3  12   2     4154.55     4107.05     99.72 o
  -2  12   2      956.62      997.90     39.55 o
  -1  12   2        7.59       11.43      5.75 o
   0  12   2      836.14      898.35     23.85 o
   1  12   2     3406.28     3461.52     77.38 o
   2  12   2      931.31      972.28     28.24 o
   3  12   2      571.15      619.96     21.93 o
   4  12   2       28.63       15.18      9.76 o
   5  12   2       43.58       27.64     10.27 o
   6  12   2      907.96      830.30     49.65 o
   7  12   2      552.04      574.74     38.17 o
   8  12   2       96.68      108.02     22.08 o
  -8  13   2       17.64        8.50     19.69 o
  -7  13   2      977.52     1032.56     51.66 o
  -6  13   2       91.37       91.91     19.59 o
  -5  13   2      419.35      413.67     21.34 o
  -4  13   2      606.00      629.63     26.31 o
  -3  13   2      272.47      303.34     25.03 o
  -2  13   2      486.24      460.02     33.81 o
  -1  13   2        1.43       -8.22      8.22 o
   0  13   2      546.47      599.10     20.63 o
   1  13   2       64.57       79.00      9.61 o
   2  13   2      283.93      285.22     15.23 o
   3  13   2        3.69       19.48     11.02 o
   4  13   2     1086.80     1036.30     34.25 o
   5  13   2      654.14      632.28     27.50 o
   6  13   2       69.41       57.14     19.57 o
   7  13   2      409.27      454.84     34.53 o
   8  13   2       25.98       26.27     19.41 o
  -8  14   2     1616.85     1667.79     72.84 o
  -7  14   2       28.03       -2.01     55.40 o
  -6  14   2     2341.78     2487.95    138.88 o
  -5  14   2      290.07      348.42     20.81 o
  -4  14   2      229.99      203.63     19.25 o
  -3  14   2     1600.91     1639.71     47.39 o
  -2  14   2      223.99      259.09     19.19 o
  -1  14   2     3386.38     3430.47     85.48 o
   0  14   2     2376.77     2449.20     72.05 o
   1  14   2        8.41       12.57      9.43 o
   2  14   2      385.85      407.69     20.71 o
   3  14   2      983.20      936.37     36.40 o
   4  14   2     2051.66     2005.61     56.27 o
   5  14   2       65.15       59.52     12.65 o
   6  14   2     2237.40     2198.27     83.03 o
   7  14   2       28.48       16.31     19.11 o
   8  14   2      498.70      542.50     50.57 o
  -7  15   2      251.38      206.97     29.31 o
  -6  15   2      797.57      791.75     68.24 o
  -5  15   2      230.54      215.78     17.99 o
  -4  15   2     1435.87     1298.64     44.42 o
  -3  15   2       98.92      107.07     13.90 o
  -2  15   2      757.06      781.72     29.93 o
  -1  15   2      316.20      295.32     20.72 o
   0  15   2     2774.69     2687.90     78.82 o
   1  15   2     1100.97     1233.84     40.78 o
   2  15   2      412.65      337.85     20.35 o
   3  15   2     1072.80     1002.01     38.98 o
   4  15   2        4.51       12.28     11.66 o
   5  15   2     2643.26     2648.20     71.69 o
   6  15   2      113.91      116.99     22.71 o
   7  15   2     1004.86      961.57     53.36 o
  -7  16   2       78.94       77.70     24.18 o
  -6  16   2       36.93       27.43     20.06 o
  -5  16   2      327.03      322.09     22.07 o
  -4  16   2      236.79      202.23     18.17 o
  -3  16   2      552.62      518.81     25.68 o
  -2  16   2        0.31       -9.08     11.80 o
  -1  16   2      328.88      311.70     22.40 o
   0  16   2      132.00      147.98     16.59 o
   1  16   2      261.35      349.17     23.75 o
   2  16   2       95.35       92.88     13.66 o
   3  16   2      145.71      144.00     16.74 o
   4  16   2       36.06       19.56     14.32 o
   5  16   2       35.18       48.67     17.33 o
   6  16   2      175.65      147.04     24.33 o
   7  16   2       23.94       59.18     41.92 o
  -6  17   2       11.09       19.68     20.29 o
  -5  17   2      384.47      402.03     40.33 o
  -4  17   2       21.23       21.80     13.78 o
  -3  17   2       30.66       41.76     18.90 o
  -2  17   2      653.32      631.75     33.31 o
  -1  17   2        1.04      -11.72     11.72 o
   0  17   2      375.62      418.92     26.34 o
   1  17   2      900.36      906.81     37.81 o
   2  17   2      148.22      191.08     19.89 o
   3  17   2     1185.15     1229.43     74.70 o
   4  17   2        4.59       21.60     15.72 o
   5  17   2     1025.62      906.98     50.41 o
   6  17   2       45.43        5.31     19.63 o
  -5  18   2       90.28       80.12     23.06 o
  -4  18   2      272.15      340.75     40.08 o
  -3  18   2     1259.57     1400.01     76.72 o
  -2  18   2      127.68      153.63     19.47 o
  -1  18   2     2491.80     2311.83     72.98 o
   0  18   2     1197.80     1194.47     45.71 o
   1  18   2      799.79      714.13     35.57 o
   2  18   2      664.48      667.67     50.86 o
   3  18   2       60.38       57.49     25.18 o
   4  18   2      884.09      811.39     46.81 o
   5  18   2        8.61       16.07     20.91 o
  -4  19   2      320.69      279.84     38.61 o
  -3  19   2       65.24       52.25     27.86 o
  -2  19   2      547.67      552.05     47.93 o
  -1  19   2       85.87      139.99     28.73 o
   0  19   2      205.02      224.95     33.56 o
   1  19   2      595.81      590.28     48.82 o
   2  19   2      282.24      328.59     39.20 o
   3  19   2     1273.79     1335.04     76.19 o
   4  19   2        2.19        7.18     24.22 o
  -3  20   2      694.55      845.85     63.20 o
  -2  20   2       43.00       46.48     26.11 o
  -1  20   2       19.85       42.47     25.24 o
   0  20   2       17.83        6.19     23.87 o
   1  20   2       82.74       92.55     41.30 o
   2  20   2        4.45       43.65     25.76 o
   3  20   2      147.02      149.56     32.61 o
  -1  21   2       64.23       81.10     30.21 o
   0  21   2     1035.65     1213.17     71.92 o
   1  21   2      251.53      280.42     38.36 o
 -10   1   3      175.40      196.86     22.33 o
  -9   1   3     2166.19     1958.59     64.08 o
  -8   1   3       52.65       32.67     12.90 o
  -7   1   3     1565.19     1650.38     52.68 o
  -6   1   3     1793.30     1789.51     54.23 o
  -5   1   3     2153.05     2033.03     58.87 o
  -4   1   3     8173.79     8505.57    218.85 o
  -3   1   3     1335.25     1513.90     42.68 o
  -2   1   3     1275.50     1180.58     22.02 o
  -1   1   3     3630.08     3748.19     66.32 o
   0   1   3     1381.56     1341.36     41.37 o
   1   1   3    15313.04    14574.83    388.21 o
   2   1   3      407.74      365.09      9.36 o
   3   1   3     1514.65     1737.07     33.23 o
   4   1   3      830.11     1069.72     20.86 o
   5   1   3     3996.27     3972.80     86.21 o
   6   1   3     1084.91     1161.09     29.59 o
   7   1   3     1900.97     1972.32     72.85 o
   8   1   3       27.00       32.59     12.88 o
   9   1   3      866.41      829.27     38.78 o
  10   1   3      189.62      139.31     23.96 o
 -10   2   3     1086.35     1029.41     52.87 o
  -9   2   3      105.68      127.22     18.17 o
  -8   2   3     3159.41     3065.36    114.07 o
  -7   2   3      594.63      566.60     27.12 o
  -6   2   3       27.06       31.07     11.92 o
  -5   2   3     2953.13     3237.02     88.91 o
  -4   2   3    10600.73    10686.26    187.62 o
  -3   2   3      928.06      794.52     15.88 o
  -2   2   3       22.83       -2.38      2.38 o
  -1   2   3    15524.08    14970.71    261.49 o
   0   2   3      224.04      177.29      5.77 o
   1   2   3    50829.20    46144.86    924.74 o
   2   2   3     1069.17      965.90     18.01 o
   3   2   3      652.34      886.55     17.29 o
   4   2   3     2349.28     2277.61     40.92 o
   5   2   3       12.63       18.47      5.72 o
   6   2   3     5954.79     6132.56    143.29 o
   7   2   3      687.80      644.68     29.26 o
   8   2   3     1870.52     2001.73     63.15 o
   9   2   3     1290.58     1197.33     53.60 o
  10   2   3     1174.05     1231.02     56.43 o
 -10   3   3      472.49      561.28     39.30 o
  -9   3   3      807.73      746.78     42.68 o
  -8   3   3      301.12      311.62     21.85 o
  -7   3   3        7.67        6.59     10.15 o
  -6   3   3     2214.68     2302.77     67.33 o
  -5   3   3     2034.12     2104.81     42.85 o
  -4   3   3     4475.17     4861.47     86.83 o
  -3   3   3     2099.03     2625.51     47.95 o
  -2   3   3      606.85      569.44     13.04 o
  -1   3   3    11566.58    11709.64    218.43 o
   0   3   3     2111.15     2449.16     44.43 o
   1   3   3     6168.07     6680.77    136.42 o
   2   3   3       26.68       24.78      3.35 o
   3   3   3      255.12      306.11      7.87 o
   4   3   3     2448.38     2441.17     46.62 o
   5   3   3     6455.92     6871.12    133.79 o
   6   3   3     1818.19     1726.80     45.97 o
   7   3   3      370.50      437.47     23.51 o
   8   3   3      362.78      388.53     24.43 o
   9   3   3      678.05      742.89     43.16 o
  10   3   3      403.51      395.34     33.87 o
 -10   4   3      145.65      131.95     26.45 o
  -9   4   3       86.67       40.03     17.00 o
  -8   4   3       12.00       22.31     12.45 o
  -7   4   3        5.60        4.67     10.25 o
  -6   4   3     3442.74     3393.12    105.17 o
  -5   4   3        1.49        7.34      3.31 o
  -4   4   3      492.31      501.43     12.79 o
  -3   4   3        2.65        8.01      3.11 o
  -2   4   3       39.15       41.68      3.66 o
  -1   4   3    20232.13    20254.65    353.80 o
   0   4   3     3516.31     3554.29     68.20 o
   1   4   3    18080.92    18241.17    368.72 o
   2   4   3      220.60      214.56      7.34 o
   3   4   3     2815.19     2931.81     62.44 o
   4   4   3      236.18      213.67      9.00 o
   5   4   3      601.99      593.39     16.84 o
   6   4   3     1039.43     1035.07     27.40 o
   7   4   3       14.27       18.00     14.95 o
   8   4   3       65.02       90.56     18.71 o
   9   4   3        1.38       -6.09     15.89 o
  10   4   3        5.62       26.70     19.55 o
 -10   5   3        4.17       17.43     18.48 o
  -9   5   3     1104.84     1021.56     50.47 o
  -8   5   3       95.70      118.77     24.22 o
  -7   5   3     2906.69     3014.86    102.86 o
  -6   5   3     3528.61     3672.86    220.14 o
  -5   5   3      167.31      184.93      7.54 o
  -4   5   3     1732.69     1670.99     32.55 o
  -3   5   3     5036.41     5453.92     97.77 o
  -2   5   3     7829.88     7745.01    190.77 o
  -1   5   3        1.34       -1.87      3.45 o
   0   5   3     2406.94     2293.27     49.20 o
   1   5   3     2834.87     2815.64     88.19 o
   2   5   3    20434.58    19684.18    351.99 o
   3   5   3     3181.57     3035.97     60.78 o
   4   5   3       15.91       24.76      4.92 o
   5   5   3     4329.87     4308.03     86.19 o
   6   5   3       17.31       16.63      8.00 o
   7   5   3     5240.72     5151.94    163.96 o
   8   5   3      434.46      410.98     35.94 o
   9   5   3      406.80      440.84     33.18 o
  10   5   3      580.92      583.73     41.29 o
 -10   6   3      790.97      877.78     51.45 o
  -9   6   3      666.50      684.59     41.95 o
  -8   6   3      975.41      888.75     44.31 o
  -7   6   3      161.67      152.05     19.19 o
  -6   6   3      476.01      473.87     23.48 o
  -5   6   3     2575.25     2782.88     75.84 o
  -4   6   3     4242.59     4343.84     92.65 o
  -3   6   3     1033.11      946.50     28.12 o
  -2   6   3     2396.93     2366.11     51.29 o
  -1   6   3     5562.58     5283.50    120.81 o
   0   6   3      617.78      600.92     16.24 o
   1   6   3    11878.26    11526.48    258.62 o
   2   6   3      591.53      505.66     15.08 o
   3   6   3     1017.83      968.94     22.18 o
   4   6   3     5699.98     5824.80    123.19 o
   5   6   3       69.69       76.94      7.92 o
   6   6   3      408.19      399.57     17.65 o
   7   6   3      411.90      436.31     32.29 o
   8   6   3     2281.02     2183.75     82.29 o
   9   6   3     1197.89     1197.71     54.80 o
  10   6   3      125.74       72.88     22.51 o
 -10   7   3       30.12        9.32     19.59 o
  -9   7   3       56.85       24.12     17.54 o
  -8   7   3      330.10      332.70     28.60 o
  -7   7   3     2933.10     2639.78     92.53 o
  -6   7   3      358.51      358.64     36.07 o
  -5   7   3      631.64      630.21     30.21 o
  -4   7   3        6.08        7.11      5.29 o
  -3   7   3     1978.34     2046.71     53.76 o
  -2   7   3     1820.05     1981.22     44.30 o
  -1   7   3      693.61      765.92     21.75 o
   0   7   3       23.08       37.07      5.26 o
   1   7   3    11211.05    12177.75    250.28 o
   2   7   3     1571.97     1816.06     45.75 o
   3   7   3     1116.48     1022.17     26.45 o
   4   7   3     1761.97     1889.58     48.54 o
   5   7   3       95.57      107.47     10.29 o
   6   7   3      131.35      166.03     12.61 o
   7   7   3      782.97      777.37     39.19 o
   8   7   3        1.22       -3.81     14.49 o
   9   7   3        0.50      -15.85     15.85 o
  -9   8   3      278.17      273.18     29.81 o
  -8   8   3      659.97      629.22     38.90 o
  -7   8   3      779.34      788.48     55.07 o
  -6   8   3     1610.38     1731.56     64.27 o
  -5   8   3      491.28      484.95     19.36 o
  -4   8   3     1661.63     1697.56     40.08 o
  -3   8   3      816.32      639.21     18.25 o
  -2   8   3      170.94      147.49      8.27 o
  -1   8   3    14045.48    13826.39    410.94 o
   0   8   3     2284.38     2563.65     56.30 o
   1   8   3     8514.75     8781.84    168.55 o
   2   8   3      500.18      504.26     24.16 o
   3   8   3      112.12       83.36      7.72 o
   4   8   3      111.28       76.28      8.64 o
   5   8   3      145.93      134.80     10.22 o
   6   8   3      231.61      250.01     15.32 o
   7   8   3     1119.52      943.41     51.20 o
   8   8   3      295.02      344.67     29.62 o
   9   8   3      162.13      173.07     32.66 o
  -9   9   3     1068.97     1175.57     71.05 o
  -8   9   3       32.18       29.87     16.54 o
  -7   9   3     3436.97     3223.16    165.59 o
  -6   9   3     2922.33     2913.98     98.93 o
  -5   9   3      505.05      534.36     22.98 o
  -4   9   3     5728.73     6012.11    139.89 o
  -3   9   3     1060.98     1078.26     27.54 o
  -2   9   3    10406.02    10067.91    208.61 o
  -1   9   3      222.82      278.67     18.47 o
   0   9   3     2972.02     2628.63     53.88 o
   1   9   3       73.72      141.16      7.80 o
   2   9   3     2128.77     2153.66     54.67 o
   3   9   3     3324.13     3336.71     80.78 o
   4   9   3     1446.99     1452.82     36.81 o
   5   9   3      408.68      396.13     18.62 o
   6   9   3      986.29      972.74     31.07 o
   7   9   3     3070.50     3045.04    105.11 o
   8   9   3        2.28       10.07     16.34 o
   9   9   3     1225.45     1432.37     63.81 o
  -9  10   3      404.44      396.71     34.13 o
  -8  10   3      106.80      140.66     22.45 o
  -7  10   3        3.55       16.49     15.83 o
  -6  10   3      731.65      781.30     39.17 o
  -5  10   3     2197.32     2298.87     59.91 o
  -4  10   3     1048.02      967.38     30.19 o
  -3  10   3     1584.92     1561.27     42.36 o
  -2  10   3      742.19      804.99     23.08 o
  -1  10   3       12.06       20.04      5.77 o
   0  10   3      886.09     1036.59     36.62 o
   1  10   3     8859.17     8610.30    165.22 o
   2  10   3       11.05       23.20      6.59 o
   3  10   3      652.67      657.80     21.22 o
   4  10   3     1233.74     1251.65     37.34 o
   5  10   3     1049.33     1089.44     30.93 o
   6  10   3      561.63      602.26     37.55 o
   7  10   3      846.48      732.04     40.97 o
   8  10   3     1608.91     1588.22     66.67 o
   9  10   3      567.19      542.62     48.21 o
  -9  11   3      131.88      119.57     24.43 o
  -8  11   3       66.90       61.69     20.08 o
  -7  11   3      298.54      313.04     35.62 o
  -6  11   3      581.89      493.58     31.97 o
  -5  11   3       80.20       63.10     10.98 o
  -4  11   3      154.86      145.13     12.50 o
  -3  11   3      144.00      186.06     13.67 o
  -2  11   3      989.31      961.66     39.06 o
  -1  11   3      486.42      480.96     15.31 o
   0  11   3     3838.48     3839.66     77.42 o
   1  11   3        0.15       -6.15      6.15 o
   2  11   3      850.25      798.34     29.77 o
   3  11   3      867.84      803.85     24.60 o
   4  11   3      594.04      672.01     23.03 o
   5  11   3       81.75       39.25     10.25 o
   6  11   3        2.27       -0.48     11.88 o
   7  11   3        1.95       18.49     17.08 o
   8  11   3      198.83      180.76     30.36 o
   9  11   3      542.68      542.20     50.08 o
  -8  12   3      539.38      504.54     37.46 o
  -7  12   3      131.45      112.16     21.37 o
  -6  12   3     1070.85     1111.92     71.24 o
  -5  12   3      964.71      891.69     33.93 o
  -4  12   3      660.88      737.21     27.01 o
  -3  12   3     1405.05     1424.51     41.27 o
  -2  12   3      379.89      352.13     35.06 o
  -1  12   3     7810.16     8222.08    210.38 o
   0  12   3      421.22      398.32     16.46 o
   1  12   3     4613.86     4474.09     97.91 o
   2  12   3     1136.15     1078.87     30.23 o
   3  12   3      646.27      657.94     25.26 o
   4  12   3     2336.50     2398.95     57.74 o
   5  12   3      117.56      120.87     19.48 o
   6  12   3     2432.36     2263.85     80.49 o
   7  12   3       30.62       65.75     18.74 o
   8  12   3       34.94        2.85     18.20 o
  -8  13   3       29.53       34.26     22.73 o
  -7  13   3     1143.60     1212.63     55.28 o
  -6  13   3      367.17      371.63     54.46 o
  -5  13   3       71.60       82.92     13.21 o
  -4  13   3     2026.07     2040.65     67.09 o
  -3  13   3      315.69      316.57     27.83 o
  -2  13   3     5512.17     5335.94    143.40 o
  -1  13   3      437.19      447.19     20.71 o
   0  13   3     3014.14     3111.62     70.47 o
   1  13   3      610.75      618.85     21.77 o
   2  13   3     2106.08     2061.11     50.44 o
   3  13   3     2884.67     2807.26     72.64 o
   4  13   3     1496.40     1426.44     42.73 o
   5  13   3     1276.54     1299.64     40.63 o
   6  13   3      506.99      421.50     27.54 o
   7  13   3     1379.33     1323.61     59.05 o
   8  13   3        3.15       19.65     19.40 o
  -8  14   3      126.19      146.28     27.24 o
  -7  14   3       13.10       22.04     19.11 o
  -6  14   3      160.12      177.49     24.71 o
  -5  14   3       21.85       33.05     11.74 o
  -4  14   3     1657.92     1692.60     49.29 o
  -3  14   3      806.55      778.15     29.81 o
  -2  14   3     1322.69     1262.36     43.64 o
  -1  14   3      757.55      734.68     37.96 o
   0  14   3     2603.32     2514.10     74.63 o
   1  14   3     4753.72     4527.26    100.02 o
   2  14   3       10.27       11.79      8.49 o
   3  14   3        2.32       13.73      9.95 o
   4  14   3      617.85      607.60     26.65 o
   5  14   3      197.40      170.65     15.94 o
   6  14   3        4.77       25.05     17.19 o
   7  14   3       42.94       37.61     20.46 o
  -7  15   3       29.66       -3.70     19.02 o
  -6  15   3      159.16      161.14     24.14 o
  -5  15   3      590.84      556.02     26.76 o
  -4  15   3     1457.44     1450.30     44.56 o
  -3  15   3       28.23       26.66     11.78 o
  -2  15   3      321.94      351.70     20.29 o
  -1  15   3     1381.72     1452.09     49.06 o
   0  15   3     3205.17     3011.26     87.50 o
   1  15   3      332.85      276.10     15.67 o
   2  15   3       68.23       79.26     11.26 o
   3  15   3      521.80      563.10     29.20 o
   4  15   3      776.41      803.22     32.80 o
   5  15   3      287.85      327.72     21.40 o
   6  15   3       33.72        8.21     16.97 o
   7  15   3        8.01      -17.49     17.49 o
  -7  16   3      133.78      183.68     28.35 o
  -6  16   3      735.49      696.16     44.54 o
  -5  16   3      817.78      893.40     58.12 o
  -4  16   3        7.77        3.19     12.00 o
  -3  16   3     4901.45     4866.63    120.11 o
  -2  16   3      183.10      230.52     20.03 o
  -1  16   3     5184.17     5230.10    142.57 o
   0  16   3      147.16      139.47     16.98 o
   1  16   3     1539.30     1491.23     51.17 o
   2  16   3      657.47      634.98     37.61 o
   3  16   3      577.27      622.20     35.34 o
   4  16   3     1274.46     1255.26     41.36 o
   5  16   3      300.64      310.06     21.22 o
   6  16   3     1542.02     1387.70     62.40 o
  -6  17   3        9.10       19.73     20.64 o
  -5  17   3      142.04      143.58     18.01 o
  -4  17   3      782.78      786.77     33.84 o
  -3  17   3      153.40      178.00     24.02 o
  -2  17   3      899.95      997.23     54.46 o
  -1  17   3      137.20      131.74     18.10 o
   0  17   3     1989.26     1905.86     61.61 o
   1  17   3       95.50      109.66     16.87 o
   2  17   3       62.74       56.79     15.29 o
   3  17   3       34.99       33.21     13.49 o
   4  17   3        6.04       10.64     12.96 o
   5  17   3     1608.75     1460.62     64.44 o
   6  17   3      191.64      132.32     25.98 o
  -5  18   3       19.61       -1.89     20.09 o
  -4  18   3        0.00       12.40     23.03 o
  -3  18   3      106.41      130.81     28.96 o
  -2  18   3       27.73       40.22     36.43 o
  -1  18   3       70.73       46.58     24.30 o
   0  18   3      161.99      165.05     19.25 o
   1  18   3      932.17      799.41     60.51 o
   2  18   3        8.38       37.66     23.09 o
   3  18   3      144.21      153.09     33.91 o
   4  18   3        0.44       12.26     19.21 o
   5  18   3       16.16        6.94     19.19 o
  -4  19   3      552.74      621.08     54.05 o
  -3  19   3       67.19       53.89     40.07 o
  -2  19   3     1339.26     1380.06     75.41 o
  -1  19   3      142.20      165.87     49.32 o
   0  19   3      849.85      871.65     75.21 o
   1  19   3       47.15       76.09     25.71 o
   2  19   3      270.03      325.74     38.61 o
   3  19   3      915.22     1054.67     67.36 o
   4  19   3       93.71      115.59     29.99 o
  -3  20   3     2388.85     2492.25    175.69 o
  -2  20   3      305.44      287.29     41.92 o
  -1  20   3     1677.49     1619.27     83.68 o
   0  20   3       57.76       67.17     27.37 o
   1  20   3     1130.11     1252.71     80.14 o
   2  20   3      147.04      157.00     32.61 o
   3  20   3      250.03      238.19     36.17 o
  -1  21   3       71.19       49.47     27.45 o
   0  21   3      671.67      634.93     53.61 o
   1  21   3      143.88      112.88     29.20 o
 -10   0   4      357.76      373.19     39.66 o
  -9   0   4     2272.80     2192.46     99.38 o
  -8   0   4      448.12      496.03     38.24 o
  -7   0   4      736.37      678.88    106.65 o
  -6   0   4     2617.79     2566.83    104.61 o
  -5   0   4       41.11       17.55     12.33 o
  -4   0   4    37679.84    40544.21   1447.65 o
  -3   0   4      702.94      658.66     30.94 o
  -2   0   4    10830.53    10915.85    330.27 o
  -1   0   4     2213.51     2114.17     62.35 o
   0   0   4     7552.58     8287.83    405.64 o
   1   0   4     6683.49     6097.88    244.05 o
   2   0   4    11403.71    10910.80    315.17 o
   3   0   4    23377.60    24591.24    663.90 o
   4   0   4     9634.09     9688.73    286.63 o
   5   0   4     1543.16     1442.69     42.55 o
   6   0   4     3387.86     3413.83    119.69 o
   7   0   4      652.64      588.51     39.20 o
   8   0   4      470.13      523.12     40.10 o
   9   0   4      553.79      586.74     44.74 o
  10   0   4     2246.31     2291.39    149.80 o
 -10   1   4      399.22      330.51     26.33 o
  -9   1   4      576.73      608.22     32.66 o
  -8   1   4      216.62      186.69     19.40 o
  -7   1   4      599.72      572.41     32.92 o
  -6   1   4      107.55       96.21     11.91 o
  -5   1   4     4034.07     4014.33    108.19 o
  -4   1   4        1.76        2.34      6.17 o
  -3   1   4     2595.23     2627.15     55.70 o
  -2   1   4     8014.08     8452.66    169.53 o
  -1   1   4      213.47      248.20      6.56 o
   0   1   4      770.64      851.84     32.41 o
   1   1   4    23360.09    23730.04    480.10 o
   2   1   4     1600.37     1500.90     33.03 o
   3   1   4       29.59       15.45      3.16 o
   4   1   4      785.58      706.46     17.77 o
   5   1   4     2550.23     2527.63     52.92 o
   6   1   4      440.60      484.98     15.73 o
   7   1   4     1893.34     1808.45     56.70 o
   8   1   4       35.18       38.97     12.88 o
   9   1   4      361.56      337.88     24.64 o
  10   1   4        0.75      -15.92     18.57 o
 -10   2   4      193.92      218.65     27.03 o
  -9   2   4      277.09      262.02     22.56 o
  -8   2   4      140.82      147.57     16.91 o
  -7   2   4        1.08        6.95     18.33 o
  -6   2   4       40.92       47.45     10.86 o
  -5   2   4       21.04       10.41      8.01 o
  -4   2   4      822.64      922.46     18.47 o
  -3   2   4     5409.87     5595.60     99.20 o
  -2   2   4      705.71      697.51     14.34 o
  -1   2   4     5081.10     5058.07     89.03 o
   0   2   4     1782.19     2021.63     39.59 o
   1   2   4        1.02       -2.11      2.11 o
   2   2   4      649.49      701.05     17.92 o
   3   2   4      161.78      155.02      6.31 o
   4   2   4      554.25      551.23     13.86 o
   5   2   4      144.22      144.63      8.34 o
   6   2   4       32.93       23.35      6.83 o
   7   2   4     1717.93     1623.56     57.66 o
   8   2   4      356.06      350.64     22.87 o
   9   2   4        9.11        9.86     16.09 o
  10   2   4        0.68      -16.65     16.65 o
 -10   3   4      881.30      833.29     49.09 o
  -9   3   4      740.36      768.48     37.29 o
  -8   3   4     2011.47     1868.65     60.38 o
  -7   3   4      957.98      883.86     33.74 o
  -6   3   4     1058.50     1047.69     36.36 o
  -5   3   4     2524.53     2639.50     52.79 o
  -4   3   4      413.69      467.76     11.02 o
  -3   3   4     9501.51     9421.17    165.86 o
  -2   3   4     2288.49     2324.78     42.50 o
  -1   3   4     6063.07     6307.11    127.95 o
   0   3   4    14762.10    15113.57    281.64 o
   1   3   4      199.93      196.44      6.29 o
   2   3   4      190.37      126.46      5.88 o
   3   3   4     3310.03     3327.27     61.52 o
   4   3   4     2344.20     2145.64     44.14 o
   5   3   4     2292.13     2299.37     54.77 o
   6   3   4     1349.12     1296.32     34.83 o
   7   3   4      966.40      924.08     35.04 o
   8   3   4        2.47        4.15     11.79 o
   9   3   4     1298.69     1315.08     93.46 o
  10   3   4       14.12      -17.99     17.99 o
 -10   4   4      309.23      261.69     28.84 o
  -9   4   4     3082.57     3100.06    126.81 o
  -8   4   4      797.44      848.96     35.41 o
  -7   4   4     2312.28     2269.05     68.67 o
  -6   4   4     3451.30     3649.86    101.38 o
  -5   4   4      780.64      894.69     19.09 o
  -4   4   4    10673.00    10626.49    187.45 o
  -3   4   4      397.42      375.99     15.68 o
  -2   4   4       17.94       45.20      3.71 o
  -1   4   4     2594.45     2914.17     53.95 o
   0   4   4     1508.23     1632.13     30.93 o
   1   4   4     3233.43     2911.98     61.55 o
   2   4   4      101.63      152.58      6.88 o
   3   4   4     9264.27     9294.23    165.94 o
   4   4   4     1935.96     1781.55     35.16 o
   5   4   4     4954.42     5038.76     99.80 o
   6   4   4     4181.54     4296.83     94.41 o
   7   4   4      445.68      464.97     24.70 o
   8   4   4     1354.67     1441.86    134.68 o
   9   4   4       60.76       71.99     20.11 o
  10   4   4     1839.54     1776.31     73.78 o
 -10   5   4        1.78      -17.25     17.25 o
  -9   5   4       95.55      143.56     23.67 o
  -8   5   4        8.26       16.27     14.91 o
  -7   5   4      806.19      872.48     33.98 o
  -6   5   4     2147.82     2094.40     68.16 o
  -5   5   4     3461.83     3486.14     69.46 o
  -4   5   4      330.53      349.00     10.19 o
  -3   5   4     1512.58     1591.99     33.24 o
  -2   5   4     2414.97     2782.67     68.82 o
  -1   5   4    10813.83    10542.74    330.76 o
   0   5   4     1064.02     1111.48     25.97 o
   1   5   4     1862.00     1907.77     46.07 o
   2   5   4       14.24       29.51      3.82 o
   3   5   4     3492.06     3663.75     67.50 o
   4   5   4      587.94      701.26     21.73 o
   5   5   4      216.69      188.84     10.73 o
   6   5   4       12.25        8.56      6.55 o
   7   5   4     2134.91     1920.83     70.46 o
   8   5   4       24.16       27.20     15.83 o
   9   5   4      658.12      631.51     40.07 o
  10   5   4       45.86        1.98     18.58 o
 -10   6   4     1480.28     1480.87     65.47 o
  -9   6   4       51.55       27.91     16.99 o
  -8   6   4      502.19      535.46     45.54 o
  -7   6   4       40.84       12.65     14.90 o
  -6   6   4     3307.46     2938.68     93.61 o
  -5   6   4     2422.39     2430.62     54.73 o
  -4   6   4      713.47      769.74     22.30 o
  -3   6   4     8384.22     8482.60    280.93 o
  -2   6   4     1156.07     1131.20     27.29 o
  -1   6   4     1398.54     1412.16     35.80 o
   0   6   4     3076.12     3219.56     68.49 o
   1   6   4        9.55       10.06      3.76 o
   2   6   4     1335.06     1525.49     35.06 o
   3   6   4     1114.75     1155.83     25.40 o
   4   6   4      471.59      477.72     14.35 o
   5   6   4     4732.72     4429.73     88.88 o
   6   6   4     2806.12     2737.00     63.19 o
   7   6   4      312.04      381.77     27.64 o
   8   6   4      381.92      379.25     29.65 o
   9   6   4       65.20       47.25     18.48 o
  10   6   4      187.97      205.09     38.17 o
 -10   7   4      300.56      301.10     31.21 o
  -9   7   4     1393.82     1447.61     61.91 o
  -8   7   4     1082.26     1116.60     58.02 o
  -7   7   4      272.32      325.08     26.02 o
  -6   7   4      158.06      118.00     16.46 o
  -5   7   4     4565.64     4496.19     96.63 o
  -4   7   4     3122.52     3156.33     69.26 o
  -3   7   4     6448.38     5954.27    198.96 o
  -2   7   4     3377.27     3420.58     80.56 o
  -1   7   4     7440.98     7383.83    168.54 o
   0   7   4     5146.94     4580.64    112.72 o
   1   7   4      954.46      999.02     24.70 o
   2   7   4     1511.97     1321.14     34.92 o
   3   7   4     4098.74     4105.42     88.44 o
   4   7   4     3522.98     3439.54     75.99 o
   5   7   4     6805.59     6555.77    139.54 o
   6   7   4     1865.64     1706.44     42.69 o
   7   7   4     1771.72     1729.43     65.71 o
   8   7   4      125.59      105.78     19.59 o
   9   7   4      307.04      315.57     46.19 o
  -9   8   4      668.02      628.59     42.38 o
  -8   8   4      242.41      258.92     26.08 o
  -7   8   4      966.66      950.58     43.88 o
  -6   8   4      694.34      684.10     36.86 o
  -5   8   4     1516.60     1557.53     43.68 o
  -4   8   4     6591.92     6680.42    153.26 o
  -3   8   4      106.79      140.67      8.59 o
  -2   8   4     5111.67     5165.35    109.32 o
  -1   8   4      195.98      149.17      9.10 o
   0   8   4      141.35      135.93      8.12 o
   1   8   4    15633.16    15392.19    316.10 o
   2   8   4      300.30      348.52     19.67 o
   3   8   4      408.21      342.19     13.93 o
   4   8   4     2819.69     2766.36     62.93 o
   5   8   4       12.75       24.07      7.42 o
   6   8   4     1715.42     1735.77     43.81 o
   7   8   4       34.83       53.90     16.09 o
   8   8   4      386.21      403.57     31.52 o
   9   8   4       24.21       29.63     19.53 o
  -9   9   4       77.95       80.76     21.33 o
  -8   9   4        0.35       -8.08     14.70 o
  -7   9   4       38.92       34.85     15.53 o
  -6   9   4      932.46      936.73     48.89 o
  -5   9   4       84.45       87.67     10.99 o
  -4   9   4       78.64       63.54     13.38 o
  -3   9   4      543.60      554.82     21.23 o
  -2   9   4     1732.85     1730.16     40.68 o
  -1   9   4     3755.46     3999.52     86.01 o
   0   9   4        0.65        2.91      5.24 o
   1   9   4       37.99       31.59     12.79 o
   2   9   4      240.58      191.24     10.60 o
   3   9   4      575.74      498.05     26.47 o
   4   9   4       47.30       49.32      8.03 o
   5   9   4        6.41       18.31      8.41 o
   6   9   4        9.26       23.84      8.66 o
   7   9   4      808.11      774.92     42.67 o
   8   9   4       78.69      112.07     21.33 o
   9   9   4       11.08      -10.12     18.02 o
  -9  10   4      454.42      457.46     36.41 o
  -8  10   4      594.40      476.78     34.48 o
  -7  10   4        6.08       -9.29     14.20 o
  -6  10   4     2672.81     2533.42     88.71 o
  -5  10   4        1.91       -2.55      8.04 o
  -4  10   4     1066.22     1012.05     31.30 o
  -3  10   4      795.56      771.41     33.50 o
  -2  10   4     2734.49     2691.68     60.49 o
  -1  10   4     7054.93     7122.31    159.96 o
   0  10   4     1021.50     1107.77     26.18 o
   1  10   4     4130.30     3783.27     75.63 o
   2  10   4      103.74      111.61     12.68 o
   3  10   4     4071.92     3899.51     86.10 o
   4  10   4     4263.88     4142.23     91.86 o
   5  10   4     1352.65     1303.91     35.51 o
   6  10   4     1125.19     1223.19     37.88 o
   7  10   4      899.04      890.47     68.81 o
   8  10   4      196.46      165.25     36.92 o
   9  10   4        0.42        2.23     18.95 o
  -9  11   4     1492.56     1528.69     67.36 o
  -8  11   4      544.78      484.20     36.21 o
  -7  11   4     1855.60     1942.55    146.72 o
  -6  11   4       89.98      139.67     20.13 o
  -5  11   4     2705.12     2811.24     71.78 o
  -4  11   4     3620.76     3525.17     86.76 o
  -3  11   4    11492.17    11600.65    264.26 o
  -2  11   4     4935.45     4879.08    106.56 o
  -1  11   4       73.62       50.06      7.49 o
   0  11   4     2728.97     2608.69     54.64 o
   1  11   4     1233.39     1226.39     32.04 o
   2  11   4     1458.47     1306.86     34.02 o
   3  11   4       44.70       38.86      9.35 o
   4  11   4      975.17      955.81     31.33 o
   5  11   4     2563.33     2468.90     59.39 o
   6  11   4     2446.41     2373.90     63.26 o
   7  11   4     3551.87     3462.01    118.63 o
   8  11   4      733.13      715.29     44.06 o
  -8  12   4      202.60      190.74     26.26 o
  -7  12   4       13.16        1.05     17.31 o
  -6  12   4      540.24      546.07     35.34 o
  -5  12   4      422.29      419.94     20.88 o
  -4  12   4      487.32      465.44     21.64 o
  -3  12   4       11.64       -5.22      8.89 o
  -2  12   4      161.75      208.65     16.38 o
  -1  12   4      211.31      213.98     10.79 o
   0  12   4      110.47       87.29      8.01 o
   1  12   4     1547.93     1596.27     45.40 o
   2  12   4     1074.55     1101.45     30.87 o
   3  12   4     1841.40     1815.44     50.01 o
   4  12   4     4470.56     4455.35     99.26 o
   5  12   4      145.03      149.15     13.14 o
   6  12   4      205.79      219.12     16.96 o
   7  12   4       23.77       39.04     18.51 o
   8  12   4      667.62      599.76     41.03 o
  -8  13   4      121.33       92.94     23.94 o
  -7  13   4     1099.22     1081.53     53.58 o
  -6  13   4        0.51       12.61     16.27 o
  -5  13   4      450.29      460.59     23.05 o
  -4  13   4      177.10      196.05     16.89 o
  -3  13   4      146.50      179.73     15.02 o
  -2  13   4      455.72      476.95     24.85 o
  -1  13   4      362.74      347.02     18.03 o
   0  13   4       12.96        5.62     10.03 o
   1  13   4      616.98      640.47     22.30 o
   2  13   4     1554.29     1529.59     39.86 o
   3  13   4       20.48       23.14     10.45 o
   4  13   4     1198.16     1231.65     34.96 o
   5  13   4      174.04      191.01     16.13 o
   6  13   4      399.92      394.92     31.23 o
   7  13   4      161.73      123.33     29.65 o
   8  13   4        4.66        0.56     21.37 o
  -8  14   4      755.77      619.79     43.63 o
  -7  14   4       41.88        6.08     27.92 o
  -6  14   4     2537.72     2556.54     93.95 o
  -5  14   4       80.88       72.32     14.59 o
  -4  14   4     1912.82     1990.58     55.78 o
  -3  14   4     1170.33     1075.24     35.20 o
  -2  14   4      444.74      447.82     28.37 o
  -1  14   4     1635.07     1628.80     52.61 o
   0  14   4      752.21      792.80     25.13 o
   1  14   4     2065.56     2189.83     53.22 o
   2  14   4       15.12        5.18      8.35 o
   3  14   4      809.03      773.06     31.69 o
   4  14   4      469.32      473.60     21.41 o
   5  14   4     1259.49     1262.05     40.42 o
   6  14   4     2316.92     2407.84     99.70 o
   7  14   4      192.74      168.58     24.35 o
  -7  15   4      741.06      735.10     62.54 o
  -6  15   4       48.75       38.73     19.30 o
  -5  15   4     1676.38     1644.61     49.65 o
  -4  15   4     1462.48     1394.00     43.62 o
  -3  15   4     3682.75     3653.03    113.57 o
  -2  15   4     1025.42     1116.82     41.24 o
  -1  15   4      242.90      255.81     20.81 o
   0  15   4     3396.23     3244.06     92.68 o
   1  15   4      276.24      280.80     15.81 o
   2  15   4      507.54      522.58     22.03 o
   3  15   4      242.89      252.34     19.69 o
   4  15   4     1197.35     1233.45     49.88 o
   5  15   4      482.32      461.14     24.83 o
   6  15   4     1191.91     1174.08     54.33 o
   7  15   4     1501.25     1489.48     65.69 o
  -7  16   4       32.32       44.83     20.80 o
  -6  16   4      451.36      438.73     36.06 o
  -5  16   4       12.49       -6.10     12.69 o
  -4  16   4      208.11      193.63     17.89 o
  -3  16   4      802.23      811.76     32.03 o
  -2  16   4      172.20      166.54     17.92 o
  -1  16   4      215.27      178.20     27.94 o
   0  16   4      362.73      312.17     22.01 o
   1  16   4      143.89      143.20     17.36 o
   2  16   4        1.95        7.02      9.56 o
   3  16   4       19.48        6.21     11.28 o
   4  16   4        9.81       -7.68     11.66 o
   5  16   4      313.17      306.33     21.75 o
   6  16   4       10.51       11.63     19.37 o
  -6  17   4      161.80      179.65     27.64 o
  -5  17   4     1885.62     1815.35     73.76 o
  -4  17   4        8.85       35.47     13.84 o
  -3  17   4      901.04      883.08     42.35 o
  -2  17   4      256.60      236.13     20.98 o
  -1  17   4      340.35      334.94     23.55 o
   0  17   4     1104.38     1153.94     43.71 o
   1  17   4      216.73      189.20     19.04 o
   2  17   4      956.45      928.05     39.00 o
   3  17   4       21.55       23.78     12.73 o
   4  17   4      644.48      716.58     36.58 o
   5  17   4      312.18      324.23     31.27 o
   6  17   4        7.92       12.86     19.85 o
  -5  18   4        0.36      -19.14     19.14 o
  -4  18   4      558.28      597.01     51.42 o
  -3  18   4      325.71      329.90     40.08 o
  -2  18   4      855.32      766.31     65.25 o
  -1  18   4     2746.63     2639.92    100.96 o
   0  18   4      309.40      353.89     37.92 o
   1  18   4     1404.94     1490.53     76.66 o
   2  18   4     1190.27     1154.07     67.58 o
   3  18   4     1601.92     1604.81     83.57 o
   4  18   4     1406.55     1550.24     66.08 o
   5  18   4      483.62      485.43     38.10 o
  -4  19   4       90.61       36.53     26.86 o
  -3  19   4     1159.09     1229.19     72.35 o
  -2  19   4       48.82       47.17     23.96 o
  -1  19   4       98.20      106.32     27.86 o
   0  19   4      354.51      313.70     36.59 o
   1  19   4      839.11      808.39     57.10 o
   2  19   4      115.21      190.81     32.61 o
   3  19   4       89.26       38.28     25.76 o
   4  19   4      515.66      490.56     48.24 o
  -3  20   4       75.59       76.57     29.12 o
  -2  20   4       50.53       65.03     26.98 o
  -1  20   4       13.09       24.73     23.09 o
   0  20   4        6.63       36.37     28.97 o
   1  20   4       55.90       77.85     35.14 o
   2  20   4       84.16      100.98     57.95 o
   3  20   4      207.77      201.63     34.36 o
  -1  21   4       12.30       40.97     26.11 o
   0  21   4       75.46      108.52     29.60 o
   1  21   4       11.82       -6.16     34.52 o
 -10   1   5     1661.97     1670.44     59.61 o
  -9   1   5      226.96      188.43     21.18 o
  -8   1   5      314.22      367.30     23.96 o
  -7   1   5      297.68      310.55     23.89 o
  -6   1   5        4.26       12.75      9.54 o
  -5   1   5     6989.82     6974.67    228.30 o
  -4   1   5       38.46       59.89      8.36 o
  -3   1   5     5455.96     5613.88    116.03 o
  -2   1   5       30.44       53.26      3.44 o
  -1   1   5    18846.06    18241.27    341.38 o
   0   1   5    62352.58    53341.52   2588.56 o
   1   1   5     3008.38     2891.95     60.30 o
   2   1   5     4272.76     4020.75     84.01 o
   3   1   5      204.39      183.19      8.12 o
   4   1   5     1129.53     1013.81     23.66 o
   5   1   5     1542.31     1603.87     40.02 o
   6   1   5     6275.74     6245.65    124.20 o
   7   1   5       62.70       48.66     11.92 o
   8   1   5     1504.18     1433.03     49.14 o
   9   1   5     1390.22     1373.23     50.22 o
  10   1   5       88.09       90.73     21.73 o
 -10   2   5       36.48       16.50     18.48 o
  -9   2   5     4375.11     4330.00    124.19 o
  -8   2   5      207.62      236.33     20.30 o
  -7   2   5     4724.23     4806.82    131.76 o
  -6   2   5      655.31      647.55     26.94 o
  -5   2   5      480.89      479.10     21.71 o
  -4   2   5     5908.38     5803.57    110.81 o
  -3   2   5     1475.13     1714.49     32.16 o
  -2   2   5     2007.10     2044.26     41.60 o
  -1   2   5      353.13      496.41     13.40 o
   0   2   5       98.00       68.51      3.80 o
   1   2   5      648.34      589.73     14.58 o
   2   2   5     1707.18     1707.72     37.65 o
   3   2   5     4582.44     4536.96     93.31 o
   4   2   5     3766.23     4402.51     87.16 o
   5   2   5     3838.71     3788.66     76.62 o
   6   2   5     1690.00     1707.05     38.80 o
   7   2   5      979.28     1031.50     41.82 o
   8   2   5      911.43      888.14     36.79 o
   9   2   5      107.01      138.46     28.68 o
  10   2   5      382.96      378.37     32.73 o
 -10   3   5     3222.70     3585.88    129.44 o
  -9   3   5        8.11      -12.78     12.78 o
  -8   3   5      999.08     1044.95     49.13 o
  -7   3   5      452.94      431.84     23.87 o
  -6   3   5     1172.12     1223.58     40.98 o
  -5   3   5     2261.65     2260.83     42.16 o
  -4   3   5     1244.67     1348.94     26.23 o
  -3   3   5       84.67      164.58      7.87 o
  -2   3   5      240.47      245.85      7.15 o
  -1   3   5      442.89      431.29     10.06 o
   0   3   5     6624.08     6735.08    118.94 o
   1   3   5     1657.50     1678.65     39.91 o
   2   3   5      924.14     1063.27     27.00 o
   3   3   5      751.93      844.74     24.54 o
   4   3   5       29.83       48.39      4.91 o
   5   3   5     1857.98     1853.91     40.53 o
   6   3   5     1184.86     1142.15     30.97 o
   7   3   5       49.27       62.36     12.13 o
   8   3   5      399.04      373.36     28.47 o
   9   3   5        7.01       -0.16     16.60 o
  10   3   5       22.92       47.11     20.16 o
 -10   4   5       10.92       12.12     19.19 o
  -9   4   5      356.91      410.06     32.74 o
  -8   4   5      157.54      127.62     16.91 o
  -7   4   5        1.46        5.38     10.77 o
  -6   4   5      767.64      861.10     32.06 o
  -5   4   5        1.19        7.27      3.56 o
  -4   4   5       10.14       33.25      3.82 o
  -3   4   5     4448.58     4812.54     86.36 o
  -2   4   5     2460.09     2719.85     50.02 o
  -1   4   5     1042.85     1146.46     22.59 o
   0   4   5       84.88       95.16      5.52 o
   1   4   5     6435.09     6404.70    195.56 o
   2   4   5      717.47      720.75     19.65 o
   3   4   5     1854.19     1882.73     36.40 o
   4   4   5     1615.36     1876.95     37.19 o
   5   4   5       94.61       99.88      6.93 o
   6   4   5       40.30       32.23      7.71 o
   7   4   5      662.87      587.72     27.86 o
   8   4   5      363.20      355.87     28.23 o
   9   4   5       97.62      103.21     34.79 o
  10   4   5        5.00        0.48     19.76 o
 -10   5   5     1522.67     1528.86     79.05 o
  -9   5   5        5.87        6.39     15.74 o
  -8   5   5     2046.13     1976.89     74.27 o
  -7   5   5     1107.69     1195.27     42.32 o
  -6   5   5      369.71      372.05     35.86 o
  -5   5   5     7526.34     7500.37    156.40 o
  -4   5   5        8.31       19.65      4.32 o
  -3   5   5    13907.88    13403.61    348.89 o
  -2   5   5     2801.05     2792.26     77.59 o
  -1   5   5     1888.81     1804.38     67.18 o
   0   5   5     3705.10     3521.29     74.07 o
   1   5   5      198.10      194.49      7.89 o
   2   5   5    11848.59    11764.85    265.57 o
   3   5   5      280.43      217.07      7.82 o
   4   5   5     2161.22     2099.73     41.34 o
   5   5   5       66.15       72.66      7.97 o
   6   5   5     8893.47     8572.36    167.26 o
   7   5   5      192.96      225.50     21.98 o
   8   5   5      339.21      289.77     25.78 o
   9   5   5     1228.97     1182.27     54.09 o
  10   5   5        5.38      -18.42     18.42 o
 -10   6   5       84.75       71.63     21.98 o
  -9   6   5     1975.23     1961.17     86.41 o
  -8   6   5      230.70      202.54     23.35 o
  -7   6   5      440.05      467.10     30.33 o
  -6   6   5      260.06      263.39     17.68 o
  -5   6   5     1289.38     1356.66     33.02 o
  -4   6   5     4790.44     4555.18     96.94 o
  -3   6   5      231.50      218.45      9.64 o
  -2   6   5     7091.08     7248.35    149.90 o
  -1   6   5     2361.27     2357.98     56.76 o
   0   6   5     8359.58     8365.87    172.07 o
   1   6   5     7603.66     7474.36    169.53 o
   2   6   5      442.29      403.87     13.48 o
   3   6   5    13843.05    13471.03    255.39 o
   4   6   5       51.58       82.31      5.81 o
   5   6   5     4344.41     4082.40     89.39 o
   6   6   5      327.59      338.31     15.75 o
   7   6   5     1606.16     1690.96     66.12 o
   8   6   5      456.88      422.60     33.06 o
   9   6   5        2.31        8.00     17.77 o
 -10   7   5      100.42       60.64     21.82 o
  -9   7   5       75.96       67.67     19.89 o
  -8   7   5      129.24      124.65     20.57 o
  -7   7   5      207.86      172.96     20.16 o
  -6   7   5     1562.53     1507.68     57.15 o
  -5   7   5     1911.82     2011.80     46.68 o
  -4   7   5       40.26       33.25      6.12 o
  -3   7   5        1.30       -3.78      5.40 o
  -2   7   5     6550.78     6995.23    166.30 o
  -1   7   5     2585.60     2745.95     66.02 o
   0   7   5        8.05        5.11      4.42 o
   1   7   5      140.01      217.70     11.04 o
   2   7   5        9.70       18.89      3.90 o
   3   7   5      477.75      544.31     13.49 o
   4   7   5       10.18        4.92      5.73 o
   5   7   5     1637.82     1602.37     39.78 o
   6   7   5      243.79      266.42     14.43 o
   7   7   5       75.29       51.40     16.09 o
   8   7   5        0.43       -7.97     15.03 o
   9   7   5       96.80      119.54     22.53 o
  -9   8   5      697.73      666.74     42.47 o
  -8   8   5       68.92       52.32     17.49 o
  -7   8   5      539.39      471.97     32.03 o
  -6   8   5     2317.65     2339.62     81.84 o
  -5   8   5       43.58       46.67      8.33 o
  -4   8   5     1024.31      996.10     38.87 o
  -3   8   5      394.83      378.00     13.98 o
  -2   8   5    12765.32    12793.97    262.86 o
  -1   8   5      526.48      454.84     26.01 o
   0   8   5      521.11      651.28     18.66 o
   1   8   5     4113.99     4009.45     84.92 o
   2   8   5      261.83      257.60     11.60 o
   3   8   5     4285.69     4111.43     89.29 o
   4   8   5       56.66       81.54      9.10 o
   5   8   5      867.32      862.64     29.96 o
   6   8   5       58.16       31.34      9.27 o
   7   8   5      713.26      622.79     55.76 o
   8   8   5     2410.07     2446.70     90.16 o
   9   8   5       28.86       43.30     19.19 o
  -9   9   5       17.04       14.04     18.95 o
  -8   9   5      660.37      651.87     40.22 o
  -7   9   5      464.62      399.55     29.40 o
  -6   9   5     1162.16     1093.46     46.94 o
  -5   9   5     1323.06     1342.43     38.10 o
  -4   9   5       99.17      111.15     10.42 o
  -3   9   5     5801.83     5813.17    154.09 o
  -2   9   5      149.49      153.08     13.26 o
  -1   9   5     4022.97     3948.06     85.01 o
   0   9   5      126.58       90.03      7.45 o
   1   9   5     1095.11     1070.73     27.11 o
   2   9   5     5035.35     4983.85    106.98 o
   3   9   5      634.42      668.68     20.80 o
   4   9   5     1875.31     1865.72     45.57 o
   5   9   5      133.35      147.25     11.66 o
   6   9   5     4419.06     4230.85     94.81 o
   7   9   5       10.16       13.47     24.10 o
   8   9   5       75.64       81.99     33.28 o
   9   9   5      876.82      934.44     52.18 o
  -9  10   5      413.77      438.38     40.85 o
  -8  10   5       35.60       25.65     17.00 o
  -7  10   5     2107.11     1904.32     73.04 o
  -6  10   5     2400.55     2343.97    103.31 o
  -5  10   5       41.28       43.37     10.50 o
  -4  10   5     3858.16     3923.40     94.82 o
  -3  10   5      237.62      279.76     12.91 o
  -2  10   5     2879.98     2791.26     62.67 o
  -1  10   5     5403.68     5301.19    112.86 o
   0  10   5      425.25      481.43     16.63 o
   1  10   5      561.30      548.59     16.13 o
   2  10   5      305.19      266.77     13.21 o
   3  10   5     3817.81     3804.38     92.70 o
   4  10   5      881.02      953.71     27.78 o
   5  10   5     2536.58     2440.98     58.30 o
   6  10   5       12.91       -2.60      8.44 o
   7  10   5     1093.70     1089.39    104.80 o
   8  10   5      117.28      119.06     22.49 o
   9  10   5       39.22       39.13     20.65 o
  -9  11   5       91.23       63.07     23.49 o
  -8  11   5      380.30      347.93     30.74 o
  -7  11   5       30.41       14.19     28.36 o
  -6  11   5       99.36      104.73     18.26 o
  -5  11   5        2.37       -7.56      8.99 o
  -4  11   5     1209.40     1225.56     36.53 o
  -3  11   5       79.01       81.87     10.66 o
  -2  11   5      659.10      662.33     20.86 o
  -1  11   5     2636.98     2512.70     66.34 o
   0  11   5     1202.73     1165.79     27.95 o
   1  11   5      776.29      798.48     23.75 o
   2  11   5      185.16      180.94     11.83 o
   3  11   5        0.07       -6.81      7.66 o
   4  11   5      509.71      509.82     20.70 o
   5  11   5      242.58      209.17     14.02 o
   6  11   5       51.00       46.19     10.48 o
   7  11   5        0.83      -12.59     14.85 o
   8  11   5      323.11      321.25     34.42 o
  -8  12   5      412.39      459.67     36.29 o
  -7  12   5      792.47      815.83     45.90 o
  -6  12   5     3076.52     2945.18    102.26 o
  -5  12   5        4.47       -4.07      9.30 o
  -4  12   5     2637.79     2787.36     72.34 o
  -3  12   5     2939.55     2994.79     75.44 o
  -2  12   5    11599.94    11257.60    289.59 o
  -1  12   5     2700.15     2677.71     66.17 o
   0  12   5     1481.78     1548.25     35.48 o
   1  12   5     4951.74     4954.64    107.58 o
   2  12   5        3.40        4.17      7.79 o
   3  12   5     5203.43     5268.78    126.44 o
   4  12   5       74.75       67.30     10.19 o
   5  12   5     2421.46     2377.78     58.45 o
   6  12   5      632.02      583.33     26.53 o
   7  12   5      937.21      932.83     62.60 o
   8  12   5      756.61      777.16     46.26 o
  -8  13   5      463.56      474.42     36.97 o
  -7  13   5      632.83      687.27     68.71 o
  -6  13   5      419.69      398.16     31.30 o
  -5  13   5      985.55     1032.04     34.77 o
  -4  13   5       14.57        9.71      9.85 o
  -3  13   5     2596.92     2595.87     74.64 o
  -2  13   5      619.93      632.50     28.53 o
  -1  13   5     1135.01     1126.06     30.89 o
   0  13   5      362.47      345.69     15.69 o
   1  13   5     1216.84     1149.56     31.98 o
   2  13   5     1383.57     1413.76     37.63 o
   3  13   5      225.04      228.44     16.09 o
   4  13   5     3162.51     3059.81     71.77 o
   5  13   5       86.56      109.20     12.48 o
   6  13   5     1110.01     1111.07     41.85 o
   7  13   5       67.34       62.76     20.08 o
   8  13   5       54.35      111.23     23.35 o
  -8  14   5      222.70      252.17     30.77 o
  -7  14   5       46.91       82.45     22.30 o
  -6  14   5        1.68        8.61     17.37 o
  -5  14   5      105.92      117.04     14.52 o
  -4  14   5     1610.22     1571.24     46.56 o
  -3  14   5      566.52      545.37     24.75 o
  -2  14   5      757.32      839.84     34.16 o
  -1  14   5      511.32      536.17     27.10 o
   0  14   5       35.78       22.67      8.38 o
   1  14   5      739.32      718.91     24.62 o
   2  14   5      814.88      704.74     33.07 o
   3  14   5     2297.77     2128.13     58.62 o
   4  14   5        5.10       14.93     10.00 o
   5  14   5        3.81       -9.80      9.80 o
   6  14   5       11.21       27.54     12.50 o
   7  14   5       27.77       20.41     19.19 o
  -7  15   5      143.98      166.39     26.49 o
  -6  15   5     1533.93     1606.15     67.33 o
  -5  15   5       78.96      101.57     14.81 o
  -4  15   5        0.35        1.43     11.11 o
  -3  15   5       66.94       55.98     12.80 o
  -2  15   5      417.24      457.60     26.21 o
  -1  15   5     1378.85     1372.93     47.02 o
   0  15   5      527.02      550.76     51.07 o
   1  15   5      253.07      256.36     17.46 o
   2  15   5      634.78      594.12     23.78 o
   3  15   5      170.65      160.61     13.91 o
   4  15   5      620.84      637.47     26.22 o
   5  15   5      157.37      157.25     16.46 o
   6  15   5       43.96       18.84     18.07 o
   7  15   5      252.93      271.04     29.85 o
  -6  16   5      490.22      371.51     33.21 o
  -5  16   5      209.96      227.71     22.22 o
  -4  16   5     2765.43     2792.54     75.21 o
  -3  16   5      394.97      384.89     22.19 o
  -2  16   5     2226.20     2189.92     73.14 o
  -1  16   5     1200.20     1172.03     59.83 o
   0  16   5     3022.95     3118.45     90.71 o
   1  16   5     4391.42     4312.62    120.44 o
   2  16   5       29.47       29.96     10.77 o
   3  16   5     1910.99     1921.55     50.71 o
   4  16   5        0.73      -11.21     11.64 o
   5  16   5     2249.51     2230.04     63.75 o
   6  16   5      208.44      186.79     27.06 o
  -6  17   5        4.46        8.09     27.19 o
  -5  17   5     1094.26      958.40     52.38 o
  -4  17   5      412.85      393.40     39.59 o
  -3  17   5     2308.71     2240.12     71.34 o
  -2  17   5      142.42      142.75     18.05 o
  -1  17   5      281.19      307.17     23.09 o
   0  17   5     1712.85     1700.40     56.97 o
   1  17   5      803.48      762.33     42.11 o
   2  17   5      313.27      364.55     26.71 o
   3  17   5       34.34       21.55     13.12 o
   4  17   5     1024.58      970.32     48.91 o
   5  17   5       21.89       17.63     19.02 o
   6  17   5      356.16      457.36     36.97 o
  -5  18   5       34.11        9.20     25.42 o
  -4  18   5      229.18      228.31     34.43 o
  -3  18   5      139.52      173.30     30.94 o
  -2  18   5      378.02      321.53     37.46 o
  -1  18   5       23.40       24.85     27.12 o
   0  18   5       15.21       55.69     23.09 o
   1  18   5       52.51       54.02     23.09 o
   2  18   5       21.93        3.47     21.24 o
   3  18   5       13.49       32.29     53.02 o
   4  18   5       56.20       71.46     21.49 o
   5  18   5        3.91       21.17     19.58 o
  -4  19   5      621.07      743.25     59.26 o
  -3  19   5      383.84      419.85    101.10 o
  -2  19   5      100.73      157.03     30.94 o
  -1  19   5      325.06      395.80     51.78 o
   0  19   5      787.72      844.02     58.73 o
   1  19   5      751.23      732.83     54.05 o
   2  19   5      392.66      421.46     42.12 o
   3  19   5      217.17      272.79     37.86 o
   4  19   5      495.40      512.17     93.70 o
  -3  20   5       98.96      140.69     32.12 o
  -2  20   5      302.61      427.80     65.35 o
  -1  20   5      714.30      764.94    126.99 o
   0  20   5      299.46      305.00     61.03 o
   1  20   5      586.88      547.88     47.93 o
   2  20   5      210.35      200.03     33.87 o
   3  20   5      463.08      422.17     78.91 o
 -10   0   6       82.05      105.88     26.58 o
  -9   0   6     2062.54     2178.33     98.93 o
  -8   0   6      154.26      131.60     24.36 o
  -7   0   6      143.63      169.91     22.67 o
  -6   0   6     1050.43     1031.19     89.39 o
  -5   0   6     5852.74     6291.32    234.52 o
  -4   0   6     9891.52    10157.24    482.70 o
  -3   0   6     8863.39     9876.19    245.55 o
  -2   0   6     9826.33     9851.60    284.77 o
  -1   0   6     1651.36     1612.61     59.71 o
   0   0   6    44071.00    44903.56   2158.88 o
   1   0   6    64452.35    58686.92   3736.59 o
   2   0   6     6149.28     5803.22    210.98 o
   3   0   6     4237.54     4191.98    155.62 o
   4   0   6     2356.36     2527.13     80.20 o
   5   0   6     7506.62     7621.78    196.21 o
   6   0   6     1385.23     1262.33     45.55 o
   7   0   6      820.23      867.29     53.02 o
   8   0   6      365.34      278.56     29.60 o
   9   0   6     1691.53     1740.75     94.32 o
  10   0   6     1708.47     1729.82    123.29 o
 -10   1   6      510.99      533.87     33.46 o
  -9   1   6      148.17      112.43     17.43 o
  -8   1   6     1035.13      984.85     53.74 o
  -7   1   6     1092.42     1117.06     40.05 o
  -6   1   6     2664.59     2592.05     74.90 o
  -5   1   6      962.94      962.12     32.94 o
  -4   1   6      448.57      386.33     17.55 o
  -3   1   6     6283.36     6482.37    133.81 o
  -2   1   6      685.26      709.71     15.79 o
  -1   1   6      102.44      146.34      5.41 o
   0   1   6    33945.30    28580.53   3931.23 o
   1   1   6     8328.81     8682.31    180.03 o
   2   1   6     5124.43     5299.95    136.39 o
   3   1   6      378.70      309.42     12.22 o
   4   1   6     1785.07     1743.24     37.59 o
   5   1   6      110.26      126.46     10.68 o
   6   1   6     3291.59     3261.10     68.22 o
   7   1   6      900.39      882.19     30.53 o
   8   1   6        7.14        6.62     11.68 o
   9   1   6       27.52       10.46     13.76 o
  10   1   6      105.93      155.91     26.87 o
 -10   2   6       33.42       21.27     15.98 o
  -9   2   6        0.61      -12.88     12.88 o
  -8   2   6      652.23      573.13     29.68 o
  -7   2   6      650.16      678.42     36.04 o
  -6   2   6     1031.11      991.14     35.43 o
  -5   2   6      794.31      876.54     32.19 o
  -4   2   6      407.41      381.77     11.71 o
  -3   2   6     1427.93     1672.88     34.07 o
  -2   2   6     2336.07     2467.44     48.39 o
  -1   2   6     1084.23     1160.82     25.74 o
   0   2   6      138.50      147.28      6.44 o
   1   2   6     1306.49     1314.00     31.96 o
   2   2   6      536.97      622.15     25.29 o
   3   2   6        4.38        8.28      4.20 o
   4   2   6      420.82      542.78     15.87 o
   5   2   6       88.93      105.18      7.79 o
   6   2   6      340.92      412.45     16.36 o
   7   2   6     1960.66     1886.57     58.83 o
   8   2   6      104.16      118.81     16.10 o
   9   2   6      770.97      826.84     45.77 o
  10   2   6       12.70        1.85     18.26 o
 -10   3   6      582.51      641.66     63.77 o
  -9   3   6      269.42      230.68     21.85 o
  -8   3   6     2213.64     2195.17     68.72 o
  -7   3   6      636.83      611.84     29.72 o
  -6   3   6     3162.76     3057.48     86.60 o
  -5   3   6     6031.20     5912.10    113.68 o
  -4   3   6       21.31       30.50      3.99 o
  -3   3   6     2727.04     2719.10     50.02 o
  -2   3   6      157.71      164.80      6.01 o
  -1   3   6     1273.21     1109.48     22.89 o
   0   3   6      628.08      707.35     17.32 o
   1   3   6     2831.07     2747.73     58.29 o
   2   3   6      522.49      567.95     16.73 o
   3   3   6     5401.67     5760.94    120.48 o
   4   3   6     1276.69     1116.57     24.18 o
   5   3   6      341.23      335.11     12.96 o
   6   3   6     1652.30     1550.14     36.01 o
   7   3   6       18.84        9.83      9.67 o
   8   3   6      909.59      997.33     46.27 o
   9   3   6      257.23      287.92     27.74 o
  10   3   6        8.26      -17.34     17.34 o
 -10   4   6      473.58      438.04     36.77 o
  -9   4   6     1939.19     2004.02     77.34 o
  -8   4   6      109.97       82.44     15.23 o
  -7   4   6     5871.73     5849.21    158.56 o
  -6   4   6      970.40     1043.11     36.80 o
  -5   4   6     2080.31     2195.63     49.42 o
  -4   4   6    11073.92    11684.67    206.29 o
  -3   4   6    12352.30    12936.79    227.74 o
  -2   4   6     8812.51     8212.24    145.55 o
  -1   4   6      265.87      253.44      9.12 o
   0   4   6     2155.34     2104.55     45.62 o
   1   4   6     3099.14     3079.11     65.07 o
   2   4   6     4338.99     4411.45    113.69 o
   3   4   6     3038.86     3005.45     73.06 o
   4   4   6     1660.66     1611.30     32.87 o
   5   4   6     5173.55     4992.28     92.70 o
   6   4   6       26.16       26.40      7.59 o
   7   4   6      148.09      179.14     17.23 o
   8   4   6      221.51      227.11     23.43 o
   9   4   6      746.43      774.47     44.81 o
  10   4   6     1537.55     1601.58     69.03 o
 -10   5   6      461.40      498.86     38.62 o
  -9   5   6      517.57      547.83     37.18 o
  -8   5   6      547.62      571.04     63.89 o
  -7   5   6       20.64       22.97     12.54 o
  -6   5   6        2.27        2.10      9.61 o
  -5   5   6     1238.36     1232.63     33.82 o
  -4   5   6      150.35      225.23     10.01 o
  -3   5   6     5043.40     5166.58    108.46 o
  -2   5   6      404.79      359.13     15.13 o
  -1   5   6     1875.25     1886.22     41.91 o
   0   5   6       54.23       56.04      5.96 o
   1   5   6      262.10      249.89     12.26 o
   2   5   6     1041.38      982.43     26.30 o
   3   5   6     1113.45     1195.41     26.84 o
   4   5   6     1442.27     1555.20     31.97 o
   5   5   6     1927.78     2002.05     40.61 o
   6   5   6      742.55      757.47     23.81 o
   7   5   6     2277.36     2203.83     68.26 o
   8   5   6      315.18      308.05     26.81 o
   9   5   6       99.44       94.64     20.83 o
  10   5   6      552.46      624.84     51.96 o
 -10   6   6       23.09        9.25     22.23 o
  -9   6   6       52.35       54.94     18.40 o
  -8   6   6       81.26       39.36     16.04 o
  -7   6   6     1269.22     1331.20     45.63 o
  -6   6   6     2241.60     2364.23     69.58 o
  -5   6   6     2195.85     2192.09     50.09 o
  -4   6   6      200.60      188.45      9.69 o
  -3   6   6      439.18      596.18     18.47 o
  -2   6   6     6967.74     7099.69    149.15 o
  -1   6   6     2846.21     2747.03     75.34 o
   0   6   6     6222.20     6125.16    127.46 o
   1   6   6     2058.56     2144.51     52.13 o
   2   6   6     6555.19     6242.95    211.56 o
   3   6   6     2164.53     2260.71     50.45 o
   4   6   6      344.80      336.33     11.31 o
   5   6   6     1597.58     1652.68     40.72 o
   6   6   6       48.73       56.83      8.93 o
   7   6   6     2038.95     1947.06     62.53 o
   8   6   6      326.02      368.45     28.87 o
   9   6   6      470.92      508.22     36.76 o
 -10   7   6      715.45      706.32     63.32 o
  -9   7   6       23.93       33.23     20.91 o
  -8   7   6     1669.84     1602.77     79.32 o
  -7   7   6      197.51      177.63     20.62 o
  -6   7   6     1806.77     1723.08     53.77 o
  -5   7   6    10253.48    10070.30    208.74 o
  -4   7   6     2299.00     2294.89     65.40 o
  -3   7   6     3276.90     3148.61     78.34 o
  -2   7   6     3406.03     3684.98     85.79 o
  -1   7   6     3587.63     3437.36     81.72 o
   0   7   6        2.82        4.33      4.82 o
   1   7   6     3645.77     3469.08     74.54 o
   2   7   6     2540.48     2354.64     52.46 o
   3   7   6     4063.57     4060.08     75.35 o
   4   7   6     2308.54     2045.28     48.23 o
   5   7   6      588.85      556.17     20.08 o
   6   7   6     1571.83     1569.08     40.44 o
   7   7   6       66.87       74.52     16.19 o
   8   7   6     1219.88     1385.00    103.55 o
   9   7   6      841.96      828.15     47.91 o
  -9   8   6     1257.89     1265.38     57.65 o
  -8   8   6        6.79       -6.35     15.18 o
  -7   8   6      678.41      630.31     37.55 o
  -6   8   6       83.72       52.39     14.70 o
  -5   8   6       12.91       24.80      7.05 o
  -4   8   6     3077.07     3225.70     77.36 o
  -3   8   6     5055.92     5335.47    113.34 o
  -2   8   6      182.37      147.47     15.62 o
  -1   8   6        9.74       15.89      5.33 o
   0   8   6     2080.11     2092.67     52.09 o
   1   8   6      218.57      231.09     18.73 o
   2   8   6     2835.47     2696.36     55.25 o
   3   8   6     2031.33     2057.52     48.28 o
   4   8   6     1100.13     1122.90     30.12 o
   5   8   6      869.17      869.37     25.95 o
   6   8   6      159.79      168.72     12.61 o
   7   8   6      347.10      283.85     21.85 o
   8   8   6      485.39      412.56     31.67 o
   9   8   6        8.70       -5.69     18.11 o
  -9   9   6       63.62       57.78     20.83 o
  -8   9   6        8.48        3.84     16.86 o
  -7   9   6      645.74      622.68     62.18 o
  -6   9   6        0.01        5.10     12.56 o
  -5   9   6      491.98      451.47     26.12 o
  -4   9   6        5.12       14.73      6.48 o
  -3   9   6      876.08      951.10     25.68 o
  -2   9   6        6.26        3.70      5.51 o
  -1   9   6      825.33      902.57     24.49 o
   0   9   6       35.89       45.76      6.71 o
   1   9   6       14.94       10.79      5.17 o
   2   9   6     1117.49     1180.11     30.50 o
   3   9   6      224.93      225.09     12.46 o
   4   9   6       99.36       79.26      9.19 o
   5   9   6       38.82       55.98      9.08 o
   6   9   6      923.90      842.38     29.32 o
   7   9   6      517.01      469.75     28.42 o
   8   9   6      102.12       73.46     31.22 o
   9   9   6       24.55       16.00     31.10 o
  -9  10   6      235.13      205.90     27.53 o
  -8  10   6       87.61      108.71     47.03 o
  -7  10   6      168.79      169.89     22.08 o
  -6  10   6     3217.35     3055.71    128.15 o
  -5  10   6     1045.75     1073.96     32.96 o
  -4  10   6      395.85      421.30     19.05 o
  -3  10   6     2508.30     2446.72     56.01 o
  -2  10   6     1676.99     1691.96     40.66 o
  -1  10   6       30.07       13.76      6.66 o
   0  10   6     1081.72     1071.28     27.92 o
   1  10   6     1872.33     1850.99     43.60 o
   2  10   6     2624.28     2662.53     60.96 o
   3  10   6     1164.35     1162.26     34.79 o
   4  10   6      905.98      911.46     27.08 o
   5  10   6      765.93      810.85     26.20 o
   6  10   6       15.35       14.65     12.89 o
   7  10   6     1340.64     1326.24     74.59 o
   8  10   6      800.25      751.73     54.44 o
   9  10   6      832.01      771.62     47.44 o
  -9  11   6      248.82      259.86     30.81 o
  -8  11   6      929.39      976.45     65.82 o
  -7  11   6      155.04      172.27     29.12 o
  -6  11   6      935.90      919.67     43.88 o
  -5  11   6     6520.52     6435.93    151.73 o
  -4  11   6     1117.74     1150.98     34.92 o
  -3  11   6     5519.82     5413.68    128.24 o
  -2  11   6        8.45        8.32      6.93 o
  -1  11   6     2999.97     2980.74     66.71 o
   0  11   6       88.70       81.73     10.80 o
   1  11   6     2305.79     2204.25     51.48 o
   2  11   6     5567.33     5196.61    112.68 o
   3  11   6     1877.63     1871.24     50.91 o
   4  11   6     4767.17     4606.97    101.79 o
   5  11   6        3.05        7.45      8.93 o
   6  11   6     1108.08     1176.20     34.50 o
   7  11   6      198.36      277.03     27.45 o
   8  11   6      635.10      657.69     42.67 o
  -8  12   6        0.54        4.71     18.09 o
  -7  12   6     1323.11     1343.01     59.32 o
  -6  12   6        8.47       -1.26     14.31 o
  -5  12   6       68.45       51.14     11.21 o
  -4  12   6      460.38      474.94     22.06 o
  -3  12   6     6382.34     6524.45    153.03 o
  -2  12   6      422.06      385.92     21.74 o
  -1  12   6      233.10      262.62     13.54 o
   0  12   6      532.52      542.57     19.57 o
   1  12   6      125.84      149.10     11.15 o
   2  12   6     2526.83     2487.99     58.84 o
   3  12   6      271.21      292.57     23.34 o
   4  12   6       20.22       22.38      8.85 o
   5  12   6       96.69       81.31     11.75 o
   6  12   6       94.50       78.63     11.91 o
   7  12   6     1207.85     1201.03     54.78 o
   8  12   6      132.86      137.22     23.96 o
  -8  13   6       78.97       66.95     22.40 o
  -7  13   6      120.85      112.27     33.44 o
  -6  13   6      327.53      298.71     28.46 o
  -5  13   6      439.19      473.85     23.36 o
  -4  13   6      745.11      801.23     30.22 o
  -3  13   6      890.90      859.95     29.65 o
  -2  13   6      301.37      306.65     20.40 o
  -1  13   6      171.96      183.80     14.74 o
   0  13   6      321.71      305.92     15.13 o
   1  13   6     1469.83     1508.87     39.29 o
   2  13   6       12.18        6.06      8.40 o
   3  13   6      265.82      233.86     16.16 o
   4  13   6      130.55      124.47     12.50 o
   5  13   6      496.87      488.56     22.12 o
   6  13   6       42.72       57.76     12.27 o
   7  13   6      359.47      333.39     30.82 o
   8  13   6       62.05       40.91     32.79 o
  -7  14   6      464.96      511.76     38.40 o
  -6  14   6     1934.13     1987.23     78.53 o
  -5  14   6     1703.79     1735.01     50.77 o
  -4  14   6     4667.97     4598.46    113.12 o
  -3  14   6       55.75       70.23     12.43 o
  -2  14   6      202.44      241.15     18.94 o
  -1  14   6      575.48      618.65     29.82 o
   0  14   6     1024.28     1060.23     32.72 o
   1  14   6     1002.42     1049.34     30.81 o
   2  14   6     1241.07     1234.86     43.47 o
   3  14   6     1055.94     1069.92     37.03 o
   4  14   6      379.57      372.42     19.32 o
   5  14   6     1570.76     1611.24     44.61 o
   6  14   6      161.06      182.43     17.48 o
   7  14   6      390.04      312.95     31.18 o
  -7  15   6      740.86      757.83     47.19 o
  -6  15   6      472.75      524.21     37.42 o
  -5  15   6     2056.96     2047.82     58.59 o
  -4  15   6      155.93      148.33     15.62 o
  -3  15   6     1634.38     1609.46     54.91 o
  -2  15   6       58.48       82.47     17.96 o
  -1  15   6     1553.41     1563.86     51.98 o
   0  15   6       52.23       74.73     25.98 o
   1  15   6       23.30       39.74      9.55 o
   2  15   6      477.51      435.79     20.09 o
   3  15   6       23.85       24.79     10.26 o
   4  15   6      907.88      918.80     34.06 o
   5  15   6        5.96       -4.50     10.56 o
   6  15   6      664.91      622.26     40.54 o
   7  15   6       77.52       59.24     22.20 o
  -6  16   6       87.97       93.24     23.01 o
  -5  16   6       63.24       68.71     20.50 o
  -4  16   6       71.35       47.92     16.17 o
  -3  16   6      272.56      222.47     18.39 o
  -2  16   6      122.59      114.64     16.56 o
  -1  16   6      652.28      651.47     56.55 o
   0  16   6       47.14       21.00     13.51 o
   1  16   6      295.90      297.62     19.25 o
   2  16   6      367.62      374.63     19.53 o
   3  16   6       56.97       21.88     11.26 o
   4  16   6      126.37      131.26     14.48 o
   5  16   6        5.98       28.15     15.57 o
   6  16   6        4.60       13.21     19.37 o
  -6  17   6       22.55       26.45     26.90 o
  -5  17   6        2.93       -6.03     19.29 o
  -4  17   6       95.25      108.74     16.43 o
  -3  17   6      685.36      651.72     34.18 o
  -2  17   6       37.68       20.50     13.96 o
  -1  17   6      485.16      525.70     29.38 o
   0  17   6      357.04      289.58     22.38 o
   1  17   6     1275.70     1149.90     58.60 o
   2  17   6      217.90      207.60     22.98 o
   3  17   6       63.48       74.45     16.29 o
   4  17   6     1653.84     1723.52     70.18 o
   5  17   6      242.35      257.77     29.33 o
  -5  18   6     1391.39     1351.34     64.34 o
  -4  18   6     1400.39     1288.52     74.09 o
  -3  18   6     1226.85     1264.61    134.39 o
  -2  18   6     1932.03     2087.63     98.95 o
  -1  18   6      632.08      760.02     91.85 o
   0  18   6     1408.27     1484.78     76.71 o
   1  18   6      662.80      702.14     51.42 o
   2  18   6      504.14      506.15     80.76 o
   3  18   6     1229.33     1255.66     57.88 o
   4  18   6      135.07      147.88     24.78 o
   5  18   6      801.56      848.66     50.47 o
  -4  19   6      124.67      166.99     36.37 o
  -3  19   6      571.36      646.13     52.29 o
  -2  19   6        0.40       11.05     21.59 o
  -1  19   6      106.90       74.63     26.11 o
   0  19   6       74.20       76.67     25.71 o
   1  19   6      517.89      528.53     46.86 o
   2  19   6        7.37       65.24     25.44 o
   3  19   6       43.61       36.99     48.08 o
   4  19   6      495.69      559.96    109.73 o
  -3  20   6        2.51       29.38     27.20 o
  -2  20   6       15.59       29.34     25.71 o
  -1  20   6       14.88       82.81     26.98 o
   0  20   6      104.17      143.10     30.48 o
   1  20   6      303.20      323.22     38.79 o
   2  20   6        0.31       -4.21     22.99 o
 -10   1   7     1631.06     1673.05     59.94 o
  -9   1   7      314.37      343.41     25.24 o
  -8   1   7     1587.65     1620.40     54.40 o
  -7   1   7     1148.74     1171.25     41.29 o
  -6   1   7      607.87      637.76     31.50 o
  -5   1   7       71.29       68.33     10.43 o
  -4   1   7     7579.07     7871.05    139.10 o
  -3   1   7    16661.88    18292.30    343.71 o
  -2   1   7    11115.77    12016.49    245.39 o
  -1   1   7     5378.69     5305.82    101.00 o
   0   1   7     3597.55     3526.96    166.93 o
   1   1   7      704.57      628.91     23.07 o
   2   1   7     3363.18     3830.75    115.08 o
   3   1   7     1548.38     1494.24     42.68 o
   4   1   7     3305.74     3323.27     67.41 o
   5   1   7     2566.94     2480.27     52.55 o
   6   1   7       55.67       49.42      7.68 o
   7   1   7      972.95      889.83     32.76 o
   8   1   7     1438.89     1466.79     50.38 o
   9   1   7       68.73       55.56     15.83 o
  10   1   7      749.74      725.58     45.08 o
 -10   2   7     1082.65     1088.37     49.83 o
  -9   2   7     3132.63     3177.86     95.39 o
  -8   2   7      718.46      858.72     46.27 o
  -7   2   7     1956.77     1920.92     59.78 o
  -6   2   7      605.72      619.54     27.55 o
  -5   2   7     6071.03     6149.65    162.28 o
  -4   2   7     2090.78     1958.81     59.46 o
  -3   2   7     5772.26     5875.96    112.10 o
  -2   2   7      582.72      439.16     11.29 o
  -1   2   7     2581.76     2427.93     47.49 o
   0   2   7     6215.09     5830.27    162.59 o
   1   2   7      139.67      104.76      9.92 o
   2   2   7    11809.63    11483.66    258.95 o
   3   2   7       25.04       11.83      4.39 o
   4   2   7    13324.30    13566.68    260.01 o
   5   2   7     5691.70     5698.83    113.25 o
   6   2   7     4641.84     4605.95     93.45 o
   7   2   7      154.39      144.69     12.40 o
   8   2   7      196.86      172.07     17.54 o
   9   2   7      609.04      561.36     36.96 o
  10   2   7      385.90      321.08     31.01 o
 -10   3   7      362.72      442.65     35.77 o
  -9   3   7        4.02      -13.48     13.48 o
  -8   3   7     1207.12     1282.02     46.31 o
  -7   3   7     1009.98      929.62     35.86 o
  -6   3   7     2757.70     2779.14     79.65 o
  -5   3   7      275.94      278.40     12.42 o
  -4   3   7     1664.39     1702.11     35.23 o
  -3   3   7    13289.44    14960.33    262.70 o
  -2   3   7     1948.95     2010.93     37.65 o
  -1   3   7     1824.29     1834.59     40.07 o
   0   3   7      254.49      209.20      7.69 o
   1   3   7     6106.77     6089.34    126.29 o
   2   3   7       52.23       44.13      5.24 o
   3   3   7     3432.10     3387.47     72.79 o
   4   3   7        3.30        4.60      4.30 o
   5   3   7     1636.04     1710.45     38.29 o
   6   3   7     3143.84     2898.93     61.49 o
   7   3   7      174.52      154.09     14.16 o
   8   3   7      606.72      666.24     38.67 o
   9   3   7        2.13       -2.71     18.83 o
  10   3   7        6.28       24.62     29.65 o
 -10   4   7        7.92       -8.99     17.97 o
  -9   4   7       44.29       78.90     19.59 o
  -8   4   7      872.60      863.75     36.00 o
  -7   4   7      104.11      128.94     15.57 o
  -6   4   7      141.89      137.82     14.29 o
  -5   4   7      136.88      139.12      7.90 o
  -4   4   7      479.86      498.79     12.71 o
  -3   4   7     4948.84     5372.50     96.60 o
  -2   4   7     1739.65     1754.99     39.12 o
  -1   4   7      196.94      233.61      9.05 o
   0   4   7      528.37      525.78     15.07 o
   1   4   7      134.04      135.58      8.54 o
   2   4   7      745.61      677.91     26.16 o
   3   4   7     1943.13     1804.53     41.15 o
   4   4   7      604.47      652.01     16.40 o
   5   4   7     1654.53     1727.07     35.76 o
   6   4   7      542.26      543.81     19.28 o
   7   4   7      329.56      386.25     24.01 o
   8   4   7      192.46      224.84     26.84 o
   9   4   7       28.47       22.99     17.05 o
 -10   5   7     1648.82     1571.71     68.33 o
  -9   5   7      189.22      187.52     39.55 o
  -8   5   7      587.70      617.36     31.67 o
  -7   5   7      242.98      234.45     18.57 o
  -6   5   7     1206.66     1259.54     50.54 o
  -5   5   7      661.21      686.72     19.64 o
  -4   5   7     4222.32     3979.40     85.08 o
  -3   5   7     2788.85     2993.17     64.85 o
  -2   5   7     7643.38     7695.42    158.72 o
  -1   5   7      150.35       93.49      7.66 o
   0   5   7     1361.10     1412.11     33.84 o
   1   5   7     6367.35     5716.63    118.50 o
   2   5   7     2747.43     2868.80     62.31 o
   3   5   7     9541.31     9372.03    193.69 o
   4   5   7     6343.68     6253.22    114.13 o
   5   5   7     4473.39     4421.43     83.18 o
   6   5   7     3691.61     3606.80     80.90 o
   7   5   7      116.42      125.16     15.71 o
   8   5   7     1303.51     1285.18     54.56 o
   9   5   7      129.61      134.62     22.97 o
 -10   6   7      139.91      145.32     25.47 o
  -9   6   7      648.79      634.16     40.75 o
  -8   6   7      112.89      128.47     20.62 o
  -7   6   7     1988.64     2013.12     63.26 o
  -6   6   7      481.86      467.18     24.26 o
  -5   6   7     2046.22     1933.59     45.04 o
  -4   6   7       11.48       23.80      5.64 o
  -3   6   7     7710.96     7462.49    155.25 o
  -2   6   7     1806.92     1871.95     42.23 o
  -1   6   7      808.71      756.27     30.60 o
   0   6   7     6605.23     6381.04    139.78 o
   1   6   7     1883.77     1935.01     43.35 o
   2   6   7    11434.59    10860.08    223.22 o
   3   6   7      318.49      257.68     10.26 o
   4   6   7     2800.81     2881.01     55.55 o
   5   6   7     1972.21     1863.39     45.38 o
   6   6   7     1171.33     1124.80     40.71 o
   7   6   7     1237.22     1153.90     43.15 o
   8   6   7      121.49      153.49     21.82 o
   9   6   7      106.26      110.25     20.97 o
  -9   7   7       33.48        7.25     17.14 o
  -8   7   7      388.86      446.72     32.61 o
  -7   7   7        1.27       -8.41     12.56 o
  -6   7   7      768.09      768.70     43.60 o
  -5   7   7      198.87      192.78     10.89 o
  -4   7   7      705.50      691.87     20.38 o
  -3   7   7      798.19      805.09     23.71 o
  -2   7   7        0.29       -4.79      4.79 o
  -1   7   7     3283.44     3463.74     82.32 o
   0   7   7      950.01     1048.18     30.64 o
   1   7   7     2768.62     2802.90     61.11 o
   2   7   7       73.49       87.52      9.37 o
   3   7   7      746.46      785.01     20.18 o
   4   7   7       43.35       54.35      8.23 o
   5   7   7      191.81      177.99     13.05 o
   6   7   7      212.35      203.41     13.23 o
   7   7   7      414.40      352.48     23.81 o
   8   7   7       12.12       18.99     16.99 o
   9   7   7        8.52      -18.25     18.25 o
  -9   8   7      318.40      354.36     31.71 o
  -8   8   7      367.94      384.81     30.59 o
  -7   8   7      883.45      880.97     43.02 o
  -6   8   7       65.98       30.16     13.42 o
  -5   8   7     5758.86     5818.11    124.22 o
  -4   8   7      894.34      947.50     50.00 o
  -3   8   7      470.63      455.43     16.06 o
  -2   8   7      381.15      371.93     15.50 o
  -1   8   7       76.48      103.09      8.66 o
   0   8   7     1268.48     1365.89     33.08 o
   1   8   7      346.91      318.15     19.12 o
   2   8   7       45.00       46.71      6.82 o
   3   8   7      645.56      522.29     19.48 o
   4   8   7      210.19      200.41     12.87 o
   5   8   7     1382.32     1367.61     39.36 o
   6   8   7      543.60      564.54     21.50 o
   7   8   7      408.67      461.04     27.86 o
   8   8   7       20.57       17.29     16.81 o
   9   8   7       16.55       21.74     18.02 o
  -9   9   7       19.56        0.15     17.61 o
  -8   9   7     1642.87     1550.14     64.54 o
  -7   9   7        4.71        5.83     14.88 o
  -6   9   7     1675.02     1744.81     65.92 o
  -5   9   7      819.84      853.23     30.78 o
  -4   9   7     5706.00     5534.25    118.25 o
  -3   9   7     4636.05     4418.85     95.13 o
  -2   9   7      368.84      412.20     15.54 o
  -1   9   7      712.60      623.87     28.30 o
   0   9   7     3378.60     3641.33    109.27 o
   1   9   7      404.48      335.22     13.33 o
   2   9   7      871.00      881.10     26.96 o
   3   9   7     3876.60     3693.84     90.05 o
   4   9   7       17.19       21.92      7.63 o
   5   9   7     1099.95     1065.83     30.61 o
   6   9   7     2308.68     2297.10     61.66 o
   7   9   7      697.20      654.81     34.00 o
   8   9   7     3453.78     3549.95    166.88 o
   9   9   7        7.14        9.49     17.55 o
  -9  10   7      198.18      229.85     34.46 o
  -8  10   7       35.77       30.75     18.16 o
  -7  10   7     3053.05     2963.38    107.38 o
  -6  10   7       38.62       35.47     32.06 o
  -5  10   7      329.79      316.54     21.17 o
  -4  10   7        3.01        1.44      8.28 o
  -3  10   7     1679.24     1699.26     41.49 o
  -2  10   7      568.89      560.18     23.62 o
  -1  10   7       14.82        3.43      6.27 o
   0  10   7     2990.21     2974.81     66.39 o
   1  10   7      164.16      126.26      8.81 o
   2  10   7     3596.72     3608.26     80.06 o
   3  10   7      831.61      820.01     27.22 o
   4  10   7     1165.13     1067.85     30.24 o
   5  10   7     1242.25     1201.75     34.03 o
   6  10   7        9.85       10.85      9.24 o
   7  10   7      504.18      474.43     29.24 o
   8  10   7      114.73      143.02     33.91 o
  -9  11   7      209.62      178.28     32.08 o
  -8  11   7       35.87       34.88     23.96 o
  -7  11   7      114.30      105.92     21.06 o
  -6  11   7       77.78       33.57     19.25 o
  -5  11   7      616.73      643.02     29.89 o
  -4  11   7      298.61      312.66     24.61 o
  -3  11   7        0.83       -0.30      8.89 o
  -2  11   7      716.63      658.93     21.52 o
  -1  11   7      127.37       86.38      8.89 o
   0  11   7      705.60      707.74     41.91 o
   1  11   7       20.02       12.18      8.03 o
   2  11   7      247.06      259.39     14.00 o
   3  11   7        0.52       -2.26      8.08 o
   4  11   7      441.55      444.65     19.67 o
   5  11   7        7.17        7.00      8.71 o
   6  11   7        1.20       -3.44      8.99 o
   7  11   7      340.28      316.59     24.34 o
   8  11   7      230.87      262.33     27.97 o
  -8  12   7      157.83      185.54     26.56 o
  -7  12   7     1186.93     1282.82     62.93 o
  -6  12   7        7.12       -0.43     15.57 o
  -5  12   7     3881.82     3893.95     96.61 o
  -4  12   7     1381.04     1376.46     40.87 o
  -3  12   7     1764.37     1718.54     47.90 o
  -2  12   7      629.56      559.58     28.95 o
  -1  12   7       33.17       27.62      8.04 o
   0  12   7     2184.09     2221.95     58.08 o
   1  12   7       77.71       84.56      9.48 o
   2  12   7     6286.42     6109.45    131.89 o
   3  12   7     1760.94     1696.18     47.91 o
   4  12   7      383.61      370.94     18.20 o
   5  12   7     3605.49     3571.00     82.63 o
   6  12   7        2.81       -2.65      9.80 o
   7  12   7     1885.58     1853.75     73.30 o
   8  12   7      100.28      108.19     23.68 o
  -8  13   7      768.73      768.09     47.41 o
  -7  13   7      105.83      119.46     22.53 o
  -6  13   7      738.30      883.66     68.79 o
  -5  13   7      607.91      681.64     28.96 o
  -4  13   7     2858.47     2912.84     75.28 o
  -3  13   7       85.71       75.80     12.06 o
  -2  13   7      516.65      510.06     26.17 o
  -1  13   7      114.91      123.32     10.86 o
   0  13   7      167.27      207.65     12.93 o
   1  13   7      636.17      680.28     25.41 o
   2  13   7       88.49       86.94     10.83 o
   3  13   7     4153.66     4029.31     91.22 o
   4  13   7        8.40       -4.56      9.23 o
   5  13   7      132.58      118.87     13.00 o
   6  13   7     2385.82     2453.85     77.56 o
   7  13   7       25.98       13.46     21.77 o
  -7  14   7      644.89      707.01     45.08 o
  -6  14   7        0.09       -8.68     17.78 o
  -5  14   7       30.30       14.93     15.30 o
  -4  14   7        7.04       -1.97     10.83 o
  -3  14   7      209.62      205.34     16.25 o
  -2  14   7      103.95      103.82     14.92 o
  -1  14   7        0.38        7.91     10.95 o
   0  14   7     1258.39     1265.76     34.81 o
   1  14   7      362.21      387.93     18.13 o
   2  14   7      444.58      374.26     18.20 o
   3  14   7     1885.77     1837.35     47.69 o
   4  14   7       42.66       38.06     11.08 o
   5  14   7      271.01      272.50     17.88 o
   6  14   7        5.58       -3.68     11.37 o
   7  14   7        3.20       22.88     19.37 o
  -7  15   7      114.39      129.12     24.78 o
  -6  15   7     1519.44     1600.68    121.98 o
  -5  15   7      208.00      192.25     24.35 o
  -4  15   7        4.56        1.38     15.03 o
  -3  15   7      125.68      125.95     14.83 o
  -2  15   7       12.23       -9.75     13.86 o
  -1  15   7      216.27      250.49     20.15 o
   0  15   7       33.75       50.62     13.43 o
   1  15   7      229.19      195.96     14.17 o
   2  15   7       27.10       41.91     10.53 o
   3  15   7      567.88      533.53     23.27 o
   4  15   7      220.26      180.21     15.35 o
   5  15   7      241.48      250.09     17.72 o
   6  15   7      385.94      393.55     34.52 o
  -6  16   7       11.38       23.24     20.42 o
  -5  16   7     4468.67     4261.70    143.29 o
  -4  16   7       42.51       34.64     13.21 o
  -3  16   7      800.71      707.84     34.86 o
  -2  16   7      619.12      650.68     32.93 o
  -1  16   7       16.12       21.95     13.09 o
   0  16   7     2392.12     2397.87     73.16 o
   1  16   7     1812.26     1808.38     52.10 o
   2  16   7     2402.22     2417.78     60.19 o
   3  16   7      457.39      462.99     22.57 o
   4  16   7      203.30      205.49     18.50 o
   5  16   7      769.25      784.84     39.58 o
   6  16   7       53.40       93.42     22.85 o
  -6  17   7      219.53      280.61     41.97 o
  -5  17   7      184.47      145.60     25.86 o
  -4  17   7      999.08      979.40     42.85 o
  -3  17   7      276.57      240.59     22.52 o
  -2  17   7        3.48        5.36     13.94 o
  -1  17   7       66.70       94.61     16.29 o
   0  17   7       30.83       38.01     15.84 o
   1  17   7      482.60      502.30     29.22 o
   2  17   7       16.87       15.54     11.20 o
   3  17   7       38.78       33.96     14.96 o
   4  17   7       77.12       85.34     17.66 o
   5  17   7      191.87      180.33     25.95 o
  -5  18   7        0.96       40.53     27.20 o
  -4  18   7        1.72       30.68     25.44 o
  -3  18   7       37.01       45.26     26.49 o
  -2  18   7        7.07       33.42     31.44 o
  -1  18   7       25.19       24.36     21.24 o
   0  18   7       68.87      107.42     28.97 o
   1  18   7       10.39      -15.59     19.73 o
   2  18   7      370.54      374.72     38.77 o
   3  18   7        0.01       15.29     15.25 o
   4  18   7        8.93       32.53     21.68 o
  -4  19   7     1154.42     1331.07     78.90 o
  -3  19   7      265.70      350.73     41.40 o
  -2  19   7      148.60      222.00     38.22 o
  -1  19   7      638.39      714.46     53.61 o
   0  19   7        5.45       46.85     23.54 o
   1  19   7      302.38      335.52     45.62 o
   2  19   7       10.77       12.85     22.62 o
   3  19   7      334.52      333.42     40.28 o
  -2  20   7       51.82       40.79     26.58 o
  -1  20   7       40.78       71.27     70.89 o
   0  20   7      842.26      900.28     61.88 o
   1  20   7       96.77       84.22     28.08 o
   2  20   7     1959.52     1909.08     95.79 o
 -10   0   8      161.99      124.43     27.20 o
  -9   0   8     1339.08     1403.57     72.30 o
  -8   0   8      297.94      350.31     33.56 o
  -7   0   8     1491.64     1488.79     69.75 o
  -6   0   8     3557.98     3850.55    150.83 o
  -5   0   8     7843.69     7787.40    290.97 o
  -4   0   8      415.60      472.64     16.19 o
  -3   0   8     9628.70     9863.52    246.36 o
  -2   0   8     1367.04     1814.54     60.66 o
  -1   0   8    30520.11    30011.03   1512.82 o
   0   0   8    28498.57    29542.42   2662.54 o
   1   0   8     4111.86     4515.38    322.41 o
   2   0   8    30429.53    29470.63   1051.42 o
   3   0   8      361.59      394.49     36.37 o
   4   0   8     7085.87     7042.99    405.02 o
   5   0   8      392.68      401.12     23.25 o
   6   0   8      145.16       85.20     11.01 o
   7   0   8     4283.30     4299.11    137.86 o
   8   0   8       21.14       34.28     17.86 o
   9   0   8      421.92      354.03     48.70 o
  10   0   8       95.31       56.72     39.45 o
 -10   1   8      292.07      261.18     24.45 o
  -9   1   8      958.08     1028.26     53.56 o
  -8   1   8      662.16      621.32     31.41 o
  -7   1   8      554.74      578.35     28.20 o
  -6   1   8       49.66       40.45     10.99 o
  -5   1   8        5.97        8.05      8.05 o
  -4   1   8     4598.13     4780.99     92.46 o
  -3   1   8     2857.08     3168.56     62.13 o
  -2   1   8     9221.75     9609.93    197.19 o
  -1   1   8       13.95        9.65      3.49 o
   0   1   8    15767.03    15001.48    853.20 o
   1   1   8    24620.02    22641.66   1346.36 o
   2   1   8     1708.83     1982.34     54.07 o
   3   1   8     1615.09     1622.87     46.23 o
   4   1   8      118.08       87.60      8.10 o
   5   1   8     4229.21     4257.90     86.03 o
   6   1   8      303.85      278.72     13.74 o
   7   1   8      960.75      921.60     28.75 o
   8   1   8       13.40       24.73     13.00 o
   9   1   8        0.54        1.90     15.63 o
  10   1   8     1829.58     1977.58     99.67 o
 -10   2   8        1.29      -14.92     14.92 o
  -9   2   8      107.45      131.41     18.42 o
  -8   2   8       19.40       20.63     12.72 o
  -7   2   8      393.92      407.33     23.39 o
  -6   2   8        2.75       11.18      9.76 o
  -5   2   8      182.79      194.29     12.26 o
  -4   2   8      482.29      539.30     15.70 o
  -3   2   8     1834.25     1965.66     39.81 o
  -2   2   8       11.02        3.66      4.17 o
  -1   2   8       24.17       24.08      3.65 o
   0   2   8     6662.90     6732.09    163.54 o
   1   2   8       16.66       32.69      4.05 o
   2   2   8      757.36      805.59     22.58 o
   3   2   8       17.09       18.02      5.48 o
   4   2   8     1046.96     1061.66     27.66 o
   5   2   8       44.04       44.09      6.82 o
   6   2   8      413.40      421.81     22.73 o
   7   2   8       11.56        4.13      8.72 o
   8   2   8      157.56      145.28     15.29 o
   9   2   8        2.25       17.78     16.97 o
  10   2   8        4.90        7.63     19.33 o
 -10   3   8        1.79      -13.51     24.13 o
  -9   3   8     1190.15     1257.16     48.33 o
  -8   3   8     1166.88     1241.15     45.73 o
  -7   3   8      492.86      477.22     25.61 o
  -6   3   8     7172.96     7240.85    237.99 o
  -5   3   8       38.67       31.07      6.33 o
  -4   3   8     5305.06     5244.06    101.40 o
  -3   3   8     3519.79     3526.14     69.20 o
  -2   3   8     5408.48     5527.98    115.10 o
  -1   3   8     2536.73     2443.81     52.64 o
   0   3   8      100.99      172.23      7.16 o
   1   3   8    10854.06    10781.41    231.12 o
   2   3   8     4582.50     4523.87     98.42 o
   3   3   8     1333.83     1170.68     28.41 o
   4   3   8      555.43      553.20     16.24 o
   5   3   8     2216.40     2185.05     51.03 o
   6   3   8      208.27      191.83     11.25 o
   7   3   8     3240.97     3113.52     73.28 o
   8   3   8     1892.24     2039.40     66.26 o
   9   3   8      377.64      341.83     29.83 o
 -10   4   8      160.13      171.12     25.82 o
  -9   4   8      520.25      520.36     36.25 o
  -8   4   8     2540.83     2466.98     75.91 o
  -7   4   8     4481.52     4506.24    125.13 o
  -6   4   8      139.14      140.75     14.51 o
  -5   4   8     3364.91     3387.04     73.64 o
  -4   4   8     1673.74     1746.98     34.15 o
  -3   4   8     7778.72     8076.14    166.98 o
  -2   4   8     1971.89     1791.59     40.13 o
  -1   4   8     2284.16     2089.09     45.77 o
   0   4   8     8745.41     8371.57    243.99 o
   1   4   8     2063.41     1981.24     43.86 o
   2   4   8    12973.19    12846.38    262.63 o
   3   4   8     1829.62     1954.08     44.35 o
   4   4   8     9999.68     9973.79    192.29 o
   5   4   8       71.48       73.87      7.00 o
   6   4   8      441.79      461.27     17.01 o
   7   4   8     1011.32     1058.94     40.51 o
   8   4   8      308.92      319.03     23.68 o
   9   4   8     1055.06     1096.74     51.94 o
 -10   5   8      470.00      479.10     38.55 o
  -9   5   8     1001.39     1026.03     72.41 o
  -8   5   8      816.00      817.72     36.43 o
  -7   5   8       10.54       22.71     12.24 o
  -6   5   8       85.14      100.90     13.50 o
  -5   5   8       18.48       34.61      6.81 o
  -4   5   8     2872.59     3018.55     66.30 o
  -3   5   8     2014.46     2037.99     45.80 o
  -2   5   8     3857.16     4244.61     89.79 o
  -1   5   8      268.54      338.15     14.70 o
   0   5   8     3396.79     3600.51     76.56 o
   1   5   8      248.33      253.39     11.03 o
   2   5   8      181.85      198.88     11.43 o
   3   5   8      631.43      545.99     16.50 o
   4   5   8      668.04      707.62     17.70 o
   5   5   8      783.34      793.62     20.19 o
   6   5   8       10.33       19.97      9.02 o
   7   5   8      676.15      657.73     32.20 o
   8   5   8        2.91        4.06     12.80 o
   9   5   8       14.90       22.14     17.71 o
 -10   6   8      334.24      342.24     32.98 o
  -9   6   8      268.95      329.66     30.33 o
  -8   6   8       42.53       50.85     17.37 o
  -7   6   8     2004.41     2038.76     63.39 o
  -6   6   8      394.34      352.45     21.71 o
  -5   6   8      147.99      150.15     10.57 o
  -4   6   8      386.07      428.81     17.83 o
  -3   6   8       97.42      114.15      8.82 o
  -2   6   8     1284.43     1461.42     34.74 o
  -1   6   8      284.96      324.34     14.05 o
   0   6   8       12.54       15.88      4.84 o
   1   6   8     4688.11     4699.50     99.21 o
   2   6   8     6096.84     6093.50    138.90 o
   3   6   8       21.51       21.31      5.34 o
   4   6   8      244.85      265.14     10.39 o
   5   6   8      112.36      117.56     10.19 o
   6   6   8      159.19      188.78     12.62 o
   7   6   8     4293.05     4206.50    119.26 o
   8   6   8       42.84       57.61     16.16 o
   9   6   8      296.95      233.63     26.97 o
  -9   7   8      563.32      547.85     38.17 o
  -8   7   8      395.88      461.06     33.35 o
  -7   7   8      117.58      158.00     20.18 o
  -6   7   8     2528.78     2519.38     74.22 o
  -5   7   8      212.11      189.79     11.10 o
  -4   7   8     2744.86     2731.14     61.13 o
  -3   7   8       93.46       70.21      7.24 o
  -2   7   8     5050.31     5142.11    108.92 o
  -1   7   8     6896.15     6638.98    205.53 o
   0   7   8      695.62      611.86     17.96 o
   1   7   8    13348.47    13822.52    283.94 o
   2   7   8     1954.46     1982.96     45.14 o
   3   7   8     1898.82     1786.78     50.28 o
   4   7   8      375.89      380.02     21.69 o
   5   7   8      140.69      114.27     11.12 o
   6   7   8       11.25        5.69      8.15 o
   7   7   8      870.34      867.06     36.77 o
   8   7   8     1543.64     1667.05     58.40 o
   9   7   8        7.15        5.17     17.99 o
  -9   8   8      636.00      611.21     47.74 o
  -8   8   8     1488.71     1488.67     61.91 o
  -7   8   8      875.44      872.65     55.57 o
  -6   8   8      640.91      657.68     35.28 o
  -5   8   8     2598.62     2508.89     57.69 o
  -4   8   8       14.70        8.76      7.06 o
  -3   8   8     5378.65     5543.40    117.85 o
  -2   8   8     1021.62     1062.14     27.48 o
  -1   8   8     2916.43     2901.64     70.65 o
   0   8   8     8026.83     7836.20    175.29 o
   1   8   8      617.75      680.27     19.62 o
   2   8   8     3107.56     3032.89     66.65 o
   3   8   8      429.52      432.66     21.57 o
   4   8   8     2667.84     2620.55     61.48 o
   5   8   8       92.18       70.63     10.19 o
   6   8   8     1737.32     1723.72     45.85 o
   7   8   8      562.98      571.28     31.32 o
   8   8   8        5.17        5.02     14.40 o
   9   8   8      144.45      146.06     24.31 o
  -9   9   8       70.86      106.29     25.93 o
  -8   9   8       67.77       45.68     21.20 o
  -7   9   8       15.41        8.46     15.83 o
  -6   9   8        8.28        8.96     13.13 o
  -5   9   8      545.81      635.56     26.38 o
  -4   9   8      220.47      201.68     11.81 o
  -3   9   8     1998.14     2195.30     51.09 o
  -2   9   8      568.05      614.70     19.36 o
  -1   9   8     1082.81     1144.57     37.80 o
   0   9   8      975.98     1044.51     27.26 o
   1   9   8      121.42      108.89      8.91 o
   2   9   8       94.16       77.37      8.97 o
   3   9   8      521.42      512.05     21.24 o
   4   9   8      558.51      583.03     24.26 o
   5   9   8      404.54      433.06     19.01 o
   6   9   8      254.66      270.46     15.90 o
   7   9   8        7.68      -13.42     13.42 o
   8   9   8       49.88       49.88     21.35 o
   9   9   8        7.63       12.05     19.14 o
  -9  10   8       12.29      -11.67     19.14 o
  -8  10   8      627.11      582.58     66.41 o
  -7  10   8      961.99      923.26     86.65 o
  -6  10   8     1085.25     1127.68     72.74 o
  -5  10   8      308.64      334.15     17.56 o
  -4  10   8       34.77       46.84      9.65 o
  -3  10   8     2215.23     2215.78     51.87 o
  -2  10   8     1296.73     1254.15     32.61 o
  -1  10   8     2177.29     2143.64     50.12 o
   0  10   8     2228.33     2075.92     49.81 o
   1  10   8      425.62      403.33     15.64 o
   2  10   8     4116.59     4019.48     96.67 o
   3  10   8        8.37        0.26      8.17 o
   4  10   8     2200.97     2295.49     55.23 o
   5  10   8        3.71       -0.43      8.45 o
   6  10   8      428.16      403.07     19.59 o
   7  10   8      916.23      947.38     41.79 o
   8  10   8      348.54      355.56     31.05 o
  -8  11   8      408.10      440.67     43.56 o
  -7  11   8      402.27      469.14     34.62 o
  -6  11   8     2158.48     2187.93     80.39 o
  -5  11   8      397.25      402.32     20.30 o
  -4  11   8      411.97      428.75     20.46 o
  -3  11   8     2581.42     2631.03     60.75 o
  -2  11   8     2090.96     2120.68     55.23 o
  -1  11   8     2343.25     2334.71     54.45 o
   0  11   8      299.93      280.01     13.57 o
   1  11   8     3510.18     3495.21     90.11 o
   2  11   8     1098.98     1010.95     28.91 o
   3  11   8     1524.57     1532.58     43.82 o
   4  11   8     2057.67     2066.60     51.11 o
   5  11   8      122.73      116.61     12.07 o
   6  11   8      451.62      450.60     21.29 o
   7  11   8      365.09      379.66     27.20 o
   8  11   8      805.83      700.65     43.85 o
  -8  12   8      329.56      336.80     38.12 o
  -7  12   8      794.39      806.21     51.41 o
  -6  12   8      206.48      268.80     26.28 o
  -5  12   8      100.88      115.01     13.60 o
  -4  12   8       12.83       -0.04      8.86 o
  -3  12   8      116.29      138.82     13.30 o
  -2  12   8      971.76      967.90     28.21 o
  -1  12   8       12.97       -5.22      7.56 o
   0  12   8       62.83       59.88      9.81 o
   1  12   8      775.24      804.30     27.68 o
   2  12   8      713.51      722.00     24.29 o
   3  12   8      499.12      474.08     20.12 o
   4  12   8     2344.84     2238.08     55.39 o
   5  12   8       87.42       87.41     11.82 o
   6  12   8      658.02      661.21     35.84 o
   7  12   8      676.38      619.97     35.15 o
   8  12   8       73.22       92.70     23.20 o
  -8  13   8       20.72       -3.58     26.13 o
  -7  13   8        0.72        4.72     23.78 o
  -6  13   8        2.94        1.82     17.19 o
  -5  13   8        1.03        3.73     12.31 o
  -4  13   8       36.01       31.51     13.74 o
  -3  13   8      360.42      350.00     19.43 o
  -2  13   8     1089.38     1190.91     42.10 o
  -1  13   8        1.07       -5.88      7.59 o
   0  13   8     1425.10     1289.11     38.51 o
   1  13   8        1.81       11.34      8.20 o
   2  13   8      608.38      578.40     22.45 o
   3  13   8      250.88      239.65     17.46 o
   4  13   8      458.10      451.61     23.53 o
   5  13   8     1950.24     1816.54     52.17 o
   6  13   8       34.20       37.78     11.84 o
   7  13   8      184.18      179.36     21.86 o
  -7  14   8      350.59      352.42     32.73 o
  -6  14   8      436.97      439.91     35.98 o
  -5  14   8     2500.60     2546.14     92.28 o
  -4  14   8        2.53       -0.26     10.92 o
  -3  14   8      402.33      429.69     27.44 o
  -2  14   8      248.01      281.37     20.82 o
  -1  14   8     1464.00     1444.80     48.41 o
   0  14   8      614.79      589.97     22.04 o
   1  14   8        6.31        0.54      8.19 o
   2  14   8     2273.54     2386.63     58.26 o
   3  14   8      123.04      138.17     12.81 o
   4  14   8     1724.21     1728.47     51.15 o
   5  14   8      119.22      126.68     16.91 o
   6  14   8     1364.14     1380.69     41.29 o
   7  14   8      227.30      201.08     26.41 o
  -7  15   8       95.98       49.62     21.68 o
  -6  15   8      114.10      132.02     23.47 o
  -5  15   8       20.87        6.75     17.25 o
  -4  15   8     3325.07     3233.04     83.94 o
  -3  15   8      164.99      156.57     21.70 o
  -2  15   8      665.78      698.89     39.03 o
  -1  15   8      781.37      697.20     40.57 o
   0  15   8      136.20      138.26     14.21 o
   1  15   8     3760.89     3778.31     86.53 o
   2  15   8       43.53       45.48     12.96 o
   3  15   8      440.46      498.65     22.70 o
   4  15   8        1.60        2.72      8.83 o
   5  15   8       16.36       36.41     12.08 o
   6  15   8      134.66      159.88     21.23 o
  -6  16   8      364.16      359.39     50.42 o
  -5  16   8        4.60       11.10     18.98 o
  -4  16   8      430.89      369.64     23.05 o
  -3  16   8        6.73       -9.90     20.64 o
  -2  16   8       15.73        9.40     18.13 o
  -1  16   8      139.84      138.35     17.50 o
   0  16   8       68.16       50.34     16.37 o
   1  16   8       41.95       44.36     10.79 o
   2  16   8       86.74      111.67     12.95 o
   3  16   8        0.11       -9.97      9.97 o
   4  16   8        5.13        8.14     14.77 o
   5  16   8       14.26        6.65     15.29 o
   6  16   8       12.64       10.36     20.23 o
  -5  17   8       18.66       27.39     20.96 o
  -4  17   8      412.63      375.47     26.36 o
  -3  17   8      338.01      325.15     35.67 o
  -2  17   8      719.69      880.82     40.14 o
  -1  17   8      275.21      297.37     23.43 o
   0  17   8      957.53      946.96     40.29 o
   1  17   8      411.32      453.76     52.68 o
   2  17   8      365.61      368.16     24.83 o
   3  17   8      986.16     1077.67     42.86 o
   4  17   8      124.12      155.36     20.52 o
   5  17   8      265.27      291.97     61.93 o
  -5  18   8     1507.39     1534.40     85.00 o
  -4  18   8      253.10      222.73     35.11 o
  -3  18   8      872.03      950.53     64.44 o
  -2  18   8      201.74      225.37     68.43 o
  -1  18   8     1194.20     1359.82     73.17 o
   0  18   8      681.30      762.59     54.36 o
   1  18   8       31.81       58.01     24.74 o
   2  18   8     3750.41     3767.78    157.77 o
   3  18   8      317.81      306.36     25.59 o
   4  18   8      747.42      807.97     40.93 o
  -4  19   8      466.26      490.90     49.25 o
  -3  19   8       13.81       47.25     26.98 o
  -2  19   8      113.02      127.41     29.64 o
  -1  19   8      105.91      137.51     29.20 o
   0  19   8        6.30       28.36     22.67 o
   1  19   8      253.79      230.98     65.96 o
   2  19   8        2.63       -4.53     21.44 o
   3  19   8      491.15      541.57     48.29 o
  -2  20   8      226.42      321.69     39.20 o
  -1  20   8       11.77      -26.98     49.93 o
   0  20   8       29.78       69.40     27.37 o
   1  20   8        4.02       13.12     27.12 o
 -10   1   9       39.20       55.62     24.20 o
  -9   1   9      633.01      719.75     43.78 o
  -8   1   9     1302.36     1239.10     45.59 o
  -7   1   9      303.99      344.32     24.91 o
  -6   1   9     3060.09     3130.04     88.77 o
  -5   1   9     3586.42     3774.73    103.10 o
  -4   1   9     4650.91     4870.01     94.32 o
  -3   1   9        1.59       -1.49      3.75 o
  -2   1   9     1104.37      970.06     25.59 o
  -1   1   9     1107.35     1203.07     37.29 o
   0   1   9    14682.05    13972.88    554.49 o
   1   1   9     1717.33     1776.98     60.86 o
   2   1   9     5974.26     6040.30    155.81 o
   3   1   9     6327.21     6435.84    178.14 o
   4   1   9       20.56       47.24      7.37 o
   5   1   9     1763.22     1793.64     42.34 o
   6   1   9     2284.36     2317.56     51.02 o
   7   1   9     1335.77     1295.16     36.30 o
   8   1   9      511.96      525.74     23.58 o
   9   1   9      352.63      332.10     29.07 o
 -10   2   9       43.97       73.62     18.91 o
  -9   2   9      626.24      708.52     36.14 o
  -8   2   9     1768.51     1730.05     57.78 o
  -7   2   9     2319.15     2308.65     70.12 o
  -6   2   9     6524.27     6549.30    174.15 o
  -5   2   9     2208.16     2270.92     65.79 o
  -4   2   9     4293.40     4548.86     88.63 o
  -3   2   9     7624.09     7439.70    153.55 o
  -2   2   9      387.90      467.04     13.57 o
  -1   2   9       28.23       63.84      5.84 o
   0   2   9    14118.43    14530.16    360.92 o
   1   2   9    11062.96    11154.78    250.22 o
   2   2   9     4992.27     5209.61    109.02 o
   3   2   9      702.69      663.53     20.58 o
   4   2   9      621.94      536.06     18.90 o
   5   2   9      617.11      676.28     19.71 o
   6   2   9     2150.09     2276.05     50.45 o
   7   2   9     2523.88     2485.16     60.79 o
   8   2   9     2876.90     3107.19     97.67 o
   9   2   9      666.25      629.64     39.77 o
 -10   3   9      398.21      387.49     43.51 o
  -9   3   9      634.55      642.16     34.23 o
  -8   3   9      268.30      321.63     22.92 o
  -7   3   9     1863.37     1880.35     59.62 o
  -6   3   9     4949.38     5091.63    137.92 o
  -5   3   9      947.69      973.25     28.53 o
  -4   3   9     5331.77     5362.35    103.95 o
  -3   3   9     1009.24     1009.22     24.79 o
  -2   3   9      372.44      330.37     11.10 o
  -1   3   9      606.62      511.45     18.29 o
   0   3   9      540.79      591.55     17.42 o
   1   3   9      504.58      443.95     14.69 o
   2   3   9     1250.62     1284.96     33.38 o
   3   3   9      694.49      679.96     24.17 o
   4   3   9     1574.28     1653.26     48.34 o
   5   3   9      710.20      755.71     21.18 o
   6   3   9     1665.17     1614.53     38.12 o
   7   3   9      109.46      104.48     11.51 o
   8   3   9       11.71        3.01     13.54 o
   9   3   9      632.14      703.53     56.78 o
 -10   4   9      550.54      639.11     43.63 o
  -9   4   9      340.31      347.64     29.88 o
  -8   4   9      429.97      400.51     25.53 o
  -7   4   9      113.41      100.29     17.80 o
  -6   4   9     3523.09     3621.36    101.39 o
  -5   4   9        2.37       -4.82      4.82 o
  -4   4   9       34.09       31.44      5.80 o
  -3   4   9      155.98      142.50     12.88 o
  -2   4   9        1.58        5.34      4.13 o
  -1   4   9     3557.11     3673.09    123.06 o
   0   4   9      207.30      263.67      9.92 o
   1   4   9       28.36       47.82      5.00 o
   2   4   9      499.64      571.41     22.24 o
   3   4   9      154.42      188.73     10.48 o
   4   4   9     4150.04     4193.31     90.53 o
   5   4   9       92.06      104.10      8.59 o
   6   4   9        4.80        1.28      6.59 o
   7   4   9       42.16       53.14     13.57 o
   8   4   9      149.82      174.81     24.74 o
   9   4   9       12.50       -0.55     17.25 o
 -10   5   9      155.84      157.15     26.48 o
  -9   5   9     1508.15     1467.58     76.92 o
  -8   5   9      538.76      572.36     30.92 o
  -7   5   9     1601.07     1642.07     54.05 o
  -6   5   9     4241.56     4332.47    119.42 o
  -5   5   9      804.96      765.60     24.09 o
  -4   5   9     3645.21     3742.94     80.89 o
  -3   5   9       35.58       31.61      5.60 o
  -2   5   9     2117.92     1951.28     44.06 o
  -1   5   9       57.96       68.29      6.31 o
   0   5   9     2739.57     2432.17     59.98 o
   1   5   9      888.95      818.62     23.72 o
   2   5   9     9772.57     9807.26    202.69 o
   3   5   9     3284.01     3328.17     89.02 o
   4   5   9        3.08       -2.93      5.25 o
   5   5   9     3635.66     3612.08     69.40 o
   6   5   9     1723.44     1663.54     47.11 o
   7   5   9     1788.18     1869.75     60.87 o
   8   5   9      150.11      166.69     19.29 o
   9   5   9      566.38      578.06     39.06 o
  -9   6   9      919.38      978.33     65.24 o
  -8   6   9      630.87      594.90     53.32 o
  -7   6   9     1363.31     1415.35     67.80 o
  -6   6   9     2574.13     2559.79     75.14 o
  -5   6   9     1853.25     1837.30     43.38 o
  -4   6   9       51.09       61.40      7.27 o
  -3   6   9     2912.80     2836.91     69.11 o
  -2   6   9     4682.05     4938.08    104.22 o
  -1   6   9     3211.52     2816.71     67.55 o
   0   6   9     5856.90     5781.44    121.09 o
   1   6   9     3540.61     3749.37     80.42 o
   2   6   9     5097.47     4905.26    104.07 o
   3   6   9     3158.45     3071.42     74.28 o
   4   6   9     6323.08     6330.29    124.75 o
   5   6   9      315.23      320.59     15.43 o
   6   6   9     1137.46     1118.20     36.29 o
   7   6   9     2460.13     2549.47     77.97 o
   8   6   9      574.83      615.25     33.67 o
   9   6   9     1151.70     1174.79     65.63 o
  -9   7   9       49.45       35.51     19.76 o
  -8   7   9       22.52        8.91     15.70 o
  -7   7   9       68.65       54.67     16.62 o
  -6   7   9      702.59      604.40     28.19 o
  -5   7   9     1760.64     1898.40     45.05 o
  -4   7   9      710.23      690.82     21.83 o
  -3   7   9      538.23      595.25     18.53 o
  -2   7   9     3093.43     3290.13     71.67 o
  -1   7   9      635.64      655.62     23.40 o
   0   7   9      415.99      416.59     16.29 o
   1   7   9     2573.24     2674.34     61.39 o
   2   7   9      101.67       81.84      7.25 o
   3   7   9      157.94      127.47     14.44 o
   4   7   9        1.67       -0.61      6.68 o
   5   7   9      109.78      132.98     11.23 o
   6   7   9      216.17      194.35     13.52 o
   7   7   9      419.39      414.05     26.33 o
   8   7   9       51.04       22.57     15.02 o
   9   7   9       56.98       41.34     28.62 o
  -9   8   9      152.56      174.48     25.26 o
  -8   8   9     1000.90      962.60     49.18 o
  -7   8   9      270.01      230.46     23.52 o
  -6   8   9     3554.07     3602.85    147.09 o
  -5   8   9      148.72      158.69     10.82 o
  -4   8   9      286.27      262.51     13.03 o
  -3   8   9     4942.87     4906.18    107.38 o
  -2   8   9      200.94      211.84     14.70 o
  -1   8   9     2420.93     2491.80     61.94 o
   0   8   9      792.45      880.48     23.66 o
   1   8   9       63.91      115.70     11.64 o
   2   8   9      722.57      666.49     19.88 o
   3   8   9       11.93       12.97      8.00 o
   4   8   9     1769.33     1723.52     42.82 o
   5   8   9       31.45       32.03      8.82 o
   6   8   9      141.01      156.11     12.80 o
   7   8   9       95.31      124.35     17.00 o
   8   8   9      488.85      479.37     30.61 o
   9   8   9      158.12      145.97     24.52 o
  -9   9   9     1163.03     1137.62     56.09 o
  -8   9   9        5.59        9.29     29.22 o
  -7   9   9     2653.08     2476.95     89.19 o
  -6   9   9     1527.22     1443.54     75.21 o
  -5   9   9     1402.96     1367.39     43.56 o
  -4   9   9     2475.65     2461.34     56.90 o
  -3   9   9      291.58      286.71     13.47 o
  -2   9   9     4733.73     4535.02    105.72 o
  -1   9   9        7.58       18.89      7.32 o
   0   9   9      615.74      580.29     20.86 o
   1   9   9      204.62      194.20     10.60 o
   2   9   9     3314.46     3240.22     86.92 o
   3   9   9     1994.55     1949.74     51.79 o
   4   9   9       15.61       14.69      7.87 o
   5   9   9     1186.50     1195.16     33.44 o
   6   9   9        1.03        0.84      8.86 o
   7   9   9     1647.75     1666.43     66.86 o
   8   9   9      334.68      342.33     26.68 o
  -9  10   9      728.43      803.09     48.99 o
  -8  10   9     2022.24     2090.10    107.01 o
  -7  10   9      161.44      149.09     40.95 o
  -6  10   9      654.41      634.96     54.87 o
  -5  10   9     1375.96     1376.90     46.51 o
  -4  10   9      216.31      193.41     12.21 o
  -3  10   9     4755.29     4656.35    135.64 o
  -2  10   9       50.33       44.66      8.38 o
  -1  10   9      347.79      345.45     15.00 o
   0  10   9     1068.10     1200.96     31.20 o
   1  10   9      381.63      427.40     16.28 o
   2  10   9     2001.01     1851.10     49.67 o
   3  10   9      162.37      159.90     13.48 o
   4  10   9      663.73      616.94     23.71 o
   5  10   9        0.64        1.53      8.39 o
   6  10   9     1196.45     1277.14     36.80 o
   7  10   9       54.78       67.26     16.71 o
   8  10   9      409.98      346.26     45.32 o
  -8  11   9        3.65       21.09     23.99 o
  -7  11   9        6.34       -0.86     16.72 o
  -6  11   9       97.41       98.72     31.70 o
  -5  11   9        2.49       -2.90     10.94 o
  -4  11   9       83.11       84.96     11.83 o
  -3  11   9     1522.36     1535.40     39.25 o
  -2  11   9      317.11      291.68     15.08 o
  -1  11   9        7.37        3.06      7.49 o
   0  11   9      580.01      592.63     24.32 o
   1  11   9      495.69      457.54     20.34 o
   2  11   9       91.80       95.25     10.76 o
   3  11   9      468.33      460.11     19.43 o
   4  11   9      200.56      197.48     13.62 o
   5  11   9       92.83       86.09     11.71 o
   6  11   9       12.56       -6.85     12.59 o
   7  11   9       93.01       78.07     24.09 o
   8  11   9       32.73       -8.33     17.86 o
  -8  12   9     1375.48     1500.35     65.48 o
  -7  12   9      111.27      140.68     23.20 o
  -6  12   9      925.85      995.02     48.07 o
  -5  12   9     1035.15     1081.25     48.15 o
  -4  12   9      506.78      521.40     23.51 o
  -3  12   9     3548.14     3536.88     88.03 o
  -2  12   9      272.46      271.32     14.68 o
  -1  12   9      575.09      494.86     19.23 o
   0  12   9        3.20        3.21      8.46 o
   1  12   9      866.26      885.36     29.60 o
   2  12   9     4308.34     4272.39     95.17 o
   3  12   9     1745.91     1782.47     45.84 o
   4  12   9     1246.93     1218.66     38.54 o
   5  12   9      163.13      144.99     16.54 o
   6  12   9      864.95      827.41     29.87 o
   7  12   9      357.71      344.49     34.52 o
  -8  13   9        5.96      -14.98     22.13 o
  -7  13   9     1449.76     1599.30     67.13 o
  -6  13   9      405.37      456.90     33.90 o
  -5  13   9      203.35      220.91     25.62 o
  -4  13   9      268.14      252.18     17.66 o
  -3  13   9       53.63       33.26     10.77 o
  -2  13   9     1131.21     1088.15     39.53 o
  -1  13   9        3.88       -7.73      7.73 o
   0  13   9      481.66      466.30     21.55 o
   1  13   9       13.27        7.95      7.96 o
   2  13   9     1010.28     1031.01     39.10 o
   3  13   9     2067.15     2082.17     52.39 o
   4  13   9       12.54        8.86      9.28 o
   5  13   9     1361.00     1329.71     38.78 o
   6  13   9        5.53        7.45     11.95 o
   7  13   9      441.68      457.22     30.99 o
  -7  14   9      453.04      486.79     37.67 o
  -6  14   9      188.71      186.72     25.06 o
  -5  14   9        1.70        6.83     21.08 o
  -4  14   9      136.72      149.39     15.71 o
  -3  14   9      832.78      844.47     38.85 o
  -2  14   9      996.71     1007.78     51.92 o
  -1  14   9     2390.17     2359.85     62.55 o
   0  14   9      802.83      791.70     28.32 o
   1  14   9       59.46       54.04     10.09 o
   2  14   9       89.30       72.46     12.50 o
   3  14   9       14.95       17.25     10.84 o
   4  14   9      226.46      259.68     19.21 o
   5  14   9      216.32      239.65     17.08 o
   6  14   9      395.06      408.83     25.33 o
   7  14   9       94.63      113.18     20.71 o
  -7  15   9      513.43      581.59     41.50 o
  -6  15   9        1.54      -15.63     18.26 o
  -5  15   9      235.75      257.09     27.96 o
  -4  15   9     2505.53     2556.62     82.06 o
  -3  15   9      430.07      447.81     23.83 o
  -2  15   9      117.03       91.89     23.48 o
  -1  15   9        0.55        9.98     12.52 o
   0  15   9       28.59       24.21     12.29 o
   1  15   9      986.01      983.49     30.81 o
   2  15   9        4.52        7.64      9.61 o
   3  15   9       61.77       63.48     12.59 o
   4  15   9      260.49      253.84     19.61 o
   5  15   9       13.04        4.95     14.89 o
   6  15   9        2.27        4.83     15.67 o
  -6  16   9      759.15      776.63     48.16 o
  -5  16   9     1274.01     1304.38     59.77 o
  -4  16   9     1817.71     1797.40     53.92 o
  -3  16   9      704.56      683.60     34.18 o
  -2  16   9        1.11       -8.58     15.34 o
  -1  16   9     1475.32     1551.82     52.84 o
   0  16   9       27.32       32.32     13.82 o
   1  16   9     1407.85     1397.82     39.81 o
   2  16   9     3524.12     3385.79     79.91 o
   3  16   9     2484.31     2449.91     67.98 o
   4  16   9      904.79      920.00     42.73 o
   5  16   9       10.13        6.13     17.26 o
  -5  17   9       33.76        2.70     19.41 o
  -4  17   9      287.87      309.31     30.06 o
  -3  17   9        3.05      -14.36     16.02 o
  -2  17   9      431.82      489.63     29.26 o
  -1  17   9       34.42       14.71     14.26 o
   0  17   9      880.10      907.79     56.70 o
   1  17   9       60.77       52.62     21.59 o
   2  17   9       71.42       26.46     14.93 o
   3  17   9      222.68      242.38     21.83 o
   4  17   9       12.21       14.31     15.98 o
   5  17   9      264.37      313.98     41.70 o
  -4  18   9        0.70       -9.45     23.99 o
  -3  18   9        6.16       78.76     30.82 o
  -2  18   9       50.55       29.50     35.76 o
  -1  18   9       60.96       95.55     26.15 o
   0  18   9       51.30       47.13     23.49 o
   1  18   9        5.76       11.74     21.74 o
   2  18   9       23.13       34.76     22.22 o
   3  18   9       57.22       68.69     17.89 o
   4  18   9       21.89       43.30     17.83 o
  -3  19   9       40.07       65.31     26.65 o
  -2  19   9      129.11      132.88     81.99 o
  -1  19   9      392.53      416.79     74.59 o
   0  19   9      265.29      371.69     70.28 o
   1  19   9      386.95      388.82     40.86 o
   2  19   9        3.27        8.54     22.50 o
   3  19   9      399.97      448.74     46.85 o
  -1  20   9      352.75      395.65     41.40 o
   0  20   9       45.38      101.99     27.74 o
   1  20   9      585.71      677.09     53.48 o
 -10   0  10     1606.24     1592.49     82.36 o
  -9   0  10      101.56      120.38     33.29 o
  -8   0  10     2959.44     3245.21    134.69 o
  -7   0  10     1376.22     1344.95     65.78 o
  -6   0  10     1235.24     1187.59     57.52 o
  -5   0  10      667.94      678.82     37.74 o
  -4   0  10      440.52      492.88     17.77 o
  -3   0  10     4539.60     4350.86    129.88 o
  -2   0  10      203.66      187.81     14.14 o
  -1   0  10    12230.63    11427.42    781.68 o
   0   0  10     1207.58     1428.98     83.84 o
   1   0  10    34263.27    35640.64   1796.40 o
   2   0  10      732.31      768.74     62.88 o
   3   0  10     1462.59     1342.83     86.31 o
   4   0  10     8381.82     8887.26    325.62 o
   5   0  10      300.62      302.93     20.37 o
   6   0  10     9884.24     9390.36    295.77 o
   7   0  10       87.55       76.57     25.25 o
   8   0  10     1345.26     1361.56     56.21 o
   9   0  10      621.63      629.23     48.80 o
 -10   1  10       57.11       67.70     18.33 o
  -9   1  10     1452.98     1517.87     54.53 o
  -8   1  10       74.13       78.57     15.27 o
  -7   1  10      548.64      659.16     31.23 o
  -6   1  10     5214.99     5375.35    145.17 o
  -5   1  10      162.94      127.07     12.76 o
  -4   1  10     1070.70     1000.18     22.91 o
  -3   1  10     1019.27     1182.32     31.36 o
  -2   1  10     1142.66     1149.75     29.77 o
  -1   1  10     2581.05     2518.47     78.22 o
   0   1  10     1121.70     1027.34     34.99 o
   1   1  10      670.64      690.57     21.32 o
   2   1  10       33.47       13.92      5.37 o
   3   1  10      221.12      167.40     11.13 o
   4   1  10     2463.37     2583.09     64.15 o
   5   1  10     1842.43     1921.08     42.91 o
   6   1  10      205.03      212.02     12.10 o
   7   1  10     4658.22     4726.79    106.62 o
   8   1  10       23.27       14.97     10.57 o
   9   1  10      333.27      384.66     40.11 o
 -10   2  10      107.09       90.08     20.27 o
  -9   2  10        0.53        5.58     14.67 o
  -8   2  10       84.07       80.22     15.59 o
  -7   2  10      143.23      121.52     15.13 o
  -6   2  10        7.84       45.73     13.56 o
  -5   2  10      438.48      456.41     37.73 o
  -4   2  10       62.39       87.81      5.92 o
  -3   2  10      937.27     1006.86     27.62 o
  -2   2  10      887.65      933.37     22.95 o
  -1   2  10      267.06      286.11     26.64 o
   0   2  10     3416.70     3362.53     78.38 o
   1   2  10     1309.34     1461.42     33.50 o
   2   2  10        1.66        0.13      4.56 o
   3   2  10     2162.84     2292.28     62.56 o
   4   2  10      211.04      221.72     16.99 o
   5   2  10     1007.53     1054.82     26.97 o
   6   2  10      109.82      110.82      9.82 o
   7   2  10      930.85      867.78     28.29 o
   8   2  10      702.13      714.34     38.93 o
   9   2  10      199.70      211.89     25.61 o
 -10   3  10      376.26      347.07     32.42 o
  -9   3  10     1217.61     1218.27     47.30 o
  -8   3  10      646.52      643.66     32.62 o
  -7   3  10     3454.02     3542.23    101.09 o
  -6   3  10      850.52      877.61     45.13 o
  -5   3  10       26.18       53.25     10.21 o
  -4   3  10     2095.48     2135.32     48.33 o
  -3   3  10     7250.85     7476.58    155.33 o
  -2   3  10     9795.31     9344.57    257.48 o
  -1   3  10       72.18       97.33      5.88 o
   0   3  10      480.96      348.96     19.11 o
   1   3  10       45.90       61.55      5.35 o
   2   3  10      510.07      491.86     14.92 o
   3   3  10      379.43      409.88     14.44 o
   4   3  10     1317.49     1277.02     35.37 o
   5   3  10       85.85      115.43      9.02 o
   6   3  10       10.00        9.70      7.12 o
   7   3  10      880.26      850.18     31.20 o
   8   3  10       49.32       53.30     17.97 o
   9   3  10      614.92      652.71     54.23 o
 -10   4  10      731.32      725.32     45.99 o
  -9   4  10      177.80      185.99     31.14 o
  -8   4  10     3506.69     3451.78    100.62 o
  -7   4  10       54.67       53.86     13.70 o
  -6   4  10     8133.66     8025.40    211.91 o
  -5   4  10      623.50      643.97     22.85 o
  -4   4  10      853.02      844.03     22.63 o
  -3   4  10     1714.77     1580.99     39.96 o
  -2   4  10      161.38      194.70     10.14 o
  -1   4  10     6597.34     6317.29    131.15 o
   0   4  10     4339.53     4851.50    101.89 o
   1   4  10     9225.87     8959.83    271.10 o
   2   4  10     2254.85     2172.05     58.17 o
   3   4  10      666.74      589.87     31.32 o
   4   4  10     3215.32     3177.72     70.43 o
   5   4  10        4.90        6.99      6.11 o
   6   4  10     5314.63     5373.89    108.71 o
   7   4  10       24.62       18.34     12.53 o
   8   4  10     1540.58     1462.36     52.22 o
   9   4  10       60.21       52.89     28.74 o
 -10   5  10       33.74       28.56     20.09 o
  -9   5  10      263.56      270.84     40.20 o
  -8   5  10      831.59      864.16     37.19 o
  -7   5  10      151.15      158.10     16.56 o
  -6   5  10      219.40      207.30     19.22 o
  -5   5  10      356.75      385.38     16.68 o
  -4   5  10      598.60      668.39     19.59 o
  -3   5  10      855.65      921.45     27.66 o
  -2   5  10     1742.28     1695.52     39.03 o
  -1   5  10      714.07      750.97     23.80 o
   0   5  10     2836.29     2905.46     63.04 o
   1   5  10      429.22      530.28     20.53 o
   2   5  10      663.61      738.48     20.51 o
   3   5  10      340.42      356.39     15.03 o
   4   5  10      889.66      938.42     25.87 o
   5   5  10     1123.05     1111.71     26.15 o
   6   5  10       91.61       79.10     11.74 o
   7   5  10     2814.12     2856.65     85.96 o
   8   5  10       34.37        2.06     17.62 o
   9   5  10      755.06      974.06     51.43 o
  -9   6  10      260.68      252.52     29.41 o
  -8   6  10      317.74      251.15     25.48 o
  -7   6  10       24.01       22.98     12.26 o
  -6   6  10       13.25       -5.27     10.23 o
  -5   6  10     1108.69     1080.88     32.17 o
  -4   6  10      881.90      893.29     24.50 o
  -3   6  10     4068.71     4246.79     99.70 o
  -2   6  10      784.18      706.81     19.91 o
  -1   6  10      440.40      466.82     15.44 o
   0   6  10      781.94      891.29     23.22 o
   1   6  10     4276.94     4298.24     99.31 o
   2   6  10      876.60      921.32     24.36 o
   3   6  10     5337.93     5383.72    160.60 o
   4   6  10      667.57      690.36     26.19 o
   5   6  10     3421.50     3616.18     81.37 o
   6   6  10     1652.74     1590.28     41.67 o
   7   6  10        7.26       -6.36     11.46 o
   8   6  10       41.35       22.81     15.09 o
   9   6  10      570.52      673.73     43.14 o
  -9   7  10     1919.74     1993.06     79.21 o
  -8   7  10        2.71        6.42     16.79 o
  -7   7  10     1809.53     1815.32     69.00 o
  -6   7  10      190.83      146.07     14.90 o
  -5   7  10     1770.29     1789.25     48.00 o
  -4   7  10      637.20      636.90     20.77 o
  -3   7  10     1490.63     1463.59     35.48 o
  -2   7  10     5293.39     5211.95    110.44 o
  -1   7  10      165.06      188.46     14.89 o
   0   7  10     3574.94     3355.94     72.86 o
   1   7  10     1157.54     1238.87     30.79 o
   2   7  10     5270.83     4570.40    107.54 o
   3   7  10     1361.94     1352.21     36.95 o
   4   7  10     2300.29     2258.40     53.46 o
   5   7  10      593.68      591.14     23.59 o
   6   7  10      255.32      222.41     17.28 o
   7   7  10     3953.31     4123.99    118.49 o
   8   7  10      265.06      292.64     24.90 o
   9   7  10     1160.00     1186.87     58.14 o
  -9   8  10       12.42        1.51     19.21 o
  -8   8  10      581.93      550.13     37.21 o
  -7   8  10        0.44       11.13     14.81 o
  -6   8  10     2184.55     2273.66     68.82 o
  -5   8  10      380.64      355.66     21.02 o
  -4   8  10     2563.73     2543.11     58.34 o
  -3   8  10       52.15       42.06      8.29 o
  -2   8  10      455.11      464.26     19.38 o
  -1   8  10     2245.52     2184.30     55.00 o
   0   8  10      338.24      352.22     14.00 o
   1   8  10     4807.73     4758.60    104.68 o
   2   8  10     1840.23     1780.25     42.41 o
   3   8  10      786.21      767.22     28.26 o
   4   8  10      113.37      113.38     12.13 o
   5   8  10       14.34       18.41      8.27 o
   6   8  10      645.72      718.81     28.86 o
   7   8  10       19.90       19.82     13.82 o
   8   8  10      850.91      826.04     40.93 o
  -9   9  10        5.68       43.17     27.90 o
  -8   9  10       48.28       25.43     18.68 o
  -7   9  10        0.02       20.40     15.51 o
  -6   9  10      902.91      853.78     41.56 o
  -5   9  10      270.23      261.81     17.34 o
  -4   9  10      414.29      397.41     16.77 o
  -3   9  10      793.47      797.82     23.59 o
  -2   9  10       28.23       29.45      7.67 o
  -1   9  10      811.24      820.37     25.93 o
   0   9  10       20.32       29.86      6.83 o
   1   9  10       92.14       88.41      8.23 o
   2   9  10      840.45      860.22     27.32 o
   3   9  10       80.57       90.02     10.44 o
   4   9  10      129.39      131.14     11.39 o
   5   9  10     1457.59     1467.33     39.60 o
   6   9  10      117.16      116.86     12.13 o
   7   9  10      149.74      141.83     18.72 o
   8   9  10        1.08      -16.29     16.65 o
  -8  10  10      171.81      232.52     26.97 o
  -7  10  10        8.47       -3.36     16.42 o
  -6  10  10      217.60      218.04     23.78 o
  -5  10  10       80.53       77.75     17.42 o
  -4  10  10     2403.30     2375.00     55.94 o
  -3  10  10      217.62      219.97     13.49 o
  -2  10  10      913.82      927.62     28.21 o
  -1  10  10     3036.26     3201.82     97.17 o
   0  10  10        2.54       -4.20      6.46 o
   1  10  10     2273.44     2287.27     78.41 o
   2  10  10        9.86        9.03      9.04 o
   3  10  10     3105.59     2887.56     66.74 o
   4  10  10     1363.02     1441.76     41.01 o
   5  10  10     1224.93     1163.38     33.85 o
   6  10  10      563.87      571.01     24.13 o
   7  10  10      561.12      582.87     32.80 o
   8  10  10      425.82      431.95     38.44 o
  -8  11  10       45.20       11.33     24.29 o
  -7  11  10     3346.69     3391.61    117.18 o
  -6  11  10      783.53      759.34     50.02 o
  -5  11  10     1182.60     1260.40     59.65 o
  -4  11  10     1155.40     1182.59     36.12 o
  -3  11  10      648.25      597.16     21.57 o
  -2  11  10     8530.99     8478.05    178.85 o
  -1  11  10      803.07      763.78     23.49 o
   0  11  10     2484.10     2576.42     86.04 o
   1  11  10      757.13      723.51     25.58 o
   2  11  10     6581.99     6377.08    149.80 o
   3  11  10       97.89      108.42     16.00 o
   4  11  10     3278.53     3237.23     82.96 o
   5  11  10      553.80      543.45     28.95 o
   6  11  10       20.32       21.28     10.90 o
   7  11  10     1753.86     1724.95     60.87 o
   8  11  10      198.12      186.88     24.38 o
  -8  12  10      889.16     1080.39     56.69 o
  -7  12  10        0.75        4.08     17.60 o
  -6  12  10      412.86      385.54     30.94 o
  -5  12  10        1.01      -11.09     14.81 o
  -4  12  10      560.67      530.23     24.12 o
  -3  12  10      360.54      406.06     20.61 o
  -2  12  10      837.46      824.01     25.61 o
  -1  12  10       21.03       32.88      8.51 o
   0  12  10       45.50       47.29      9.94 o
   1  12  10     1542.45     1473.82     50.63 o
   2  12  10     1790.24     1783.36     45.30 o
   3  12  10     2189.61     2072.50     51.97 o
   4  12  10      601.34      579.87     28.81 o
   5  12  10       51.56       58.23     11.31 o
   6  12  10      120.91      141.45     14.31 o
   7  12  10       14.79        3.03     16.01 o
  -7  13  10      485.12      516.07     43.72 o
  -6  13  10        5.03        3.82     17.76 o
  -5  13  10       15.56       26.58     17.19 o
  -4  13  10      436.56      448.91     22.48 o
  -3  13  10       26.46       31.55     11.17 o
  -2  13  10      127.13      131.81     15.32 o
  -1  13  10       19.42       20.51      9.37 o
   0  13  10     1269.20     1311.11     39.18 o
   1  13  10       26.00       34.84     11.13 o
   2  13  10        1.91        1.81      8.61 o
   3  13  10     1366.92     1341.96     46.04 o
   4  13  10      709.62      650.92     28.59 o
   5  13  10      154.04      152.50     14.67 o
   6  13  10        2.46        4.31     11.24 o
   7  13  10      146.31      145.23     21.05 o
  -7  14  10      239.12      249.39     29.77 o
  -6  14  10     2024.57     2087.27     81.11 o
  -5  14  10       14.15       16.33     16.84 o
  -4  14  10     2428.11     2401.18     65.29 o
  -3  14  10      181.26      201.56     16.71 o
  -2  14  10      367.03      372.95     32.92 o
  -1  14  10     3361.02     3346.45     84.51 o
   0  14  10       37.95       23.13     11.13 o
   1  14  10     1842.52     1853.65     47.34 o
   2  14  10        5.44        1.00      9.35 o
   3  14  10     1631.03     1566.61     43.32 o
   4  14  10       22.58       33.57     12.40 o
   5  14  10      444.83      428.93     22.34 o
   6  14  10      417.04      391.83     28.50 o
  -6  15  10       24.58       54.51     21.98 o
  -5  15  10      650.00      641.78     41.05 o
  -4  15  10     1221.44     1261.43     67.58 o
  -3  15  10       33.60       51.18     13.03 o
  -2  15  10     1036.81     1035.24     46.72 o
  -1  15  10      112.01      113.67     15.90 o
   0  15  10      691.70      717.08     25.97 o
   1  15  10      523.91      498.59     21.88 o
   2  15  10     1519.01     1538.56     42.52 o
   3  15  10       81.29       71.97     12.62 o
   4  15  10      735.07      717.51     35.78 o
   5  15  10       73.90       89.17     18.14 o
   6  15  10      421.07      447.40     31.06 o
  -6  16  10       17.38        7.12     20.59 o
  -5  16  10      395.63      429.76     46.66 o
  -4  16  10        3.58       26.03     13.41 o
  -3  16  10      326.18      277.49     29.72 o
  -2  16  10      372.37      333.31     28.35 o
  -1  16  10       11.91       12.68     13.38 o
   0  16  10        1.76       -5.24     12.27 o
   1  16  10      343.24      306.42     18.09 o
   2  16  10      889.56      946.65     32.07 o
   3  16  10      761.70      757.54     54.63 o
   4  16  10      106.63      108.07     23.31 o
   5  16  10      151.12      120.52     19.93 o
  -5  17  10       98.66       56.72     28.77 o
  -4  17  10      127.17      153.65     31.74 o
  -3  17  10        6.70       13.39     35.76 o
  -2  17  10      365.88      466.59     41.40 o
  -1  17  10      117.91      138.38     26.86 o
   0  17  10     1847.42     1932.17     90.47 o
   1  17  10       25.03       25.92     21.03 o
   2  17  10      579.80      589.40     31.96 o
   3  17  10       69.67       68.59     17.16 o
   4  17  10     1136.15     1236.49     63.18 o
  -4  18  10      993.65     1011.65     68.43 o
  -3  18  10      284.01      359.50     46.24 o
  -2  18  10      495.96      504.41     44.36 o
  -1  18  10     1448.13     1675.86     83.84 o
   0  18  10      137.32      169.40     28.73 o
   1  18  10     2199.71     2263.64    103.96 o
   2  18  10      456.76      501.81     67.81 o
   3  18  10     1545.81     1483.40     63.70 o
   4  18  10      365.32      384.38     45.40 o
  -3  19  10      150.22      256.45     53.02 o
  -2  19  10      148.67      128.23     43.15 o
  -1  19  10       29.58       44.39     35.76 o
   0  19  10      567.48      501.81     66.58 o
   1  19  10        9.19        1.23     35.76 o
   2  19  10      193.37      229.33     53.02 o
 -10   1  11     1233.54     1355.89     53.15 o
  -9   1  11      249.74      261.92     25.80 o
  -8   1  11        9.82        5.22     13.05 o
  -7   1  11     1732.03     1942.60     61.18 o
  -6   1  11       79.29       95.16     13.07 o
  -5   1  11     3267.70     3470.04     96.00 o
  -4   1  11      761.77      800.01     24.18 o
  -3   1  11      454.02      431.49     15.45 o
  -2   1  11     2892.25     2887.21     68.18 o
  -1   1  11      204.00      245.23     13.31 o
   0   1  11    10632.79    10306.97    302.99 o
   1   1  11     1291.92     1380.48     53.95 o
   2   1  11     2731.12     2627.20    101.08 o
   3   1  11      483.00      503.08     19.96 o
   4   1  11      241.20      247.20     13.23 o
   5   1  11        4.28        8.57      6.48 o
   6   1  11      359.75      382.05     16.30 o
   7   1  11     2013.38     2146.65     54.27 o
   8   1  11     1404.97     1461.22     42.02 o
   9   1  11     2527.93     2629.20    155.90 o
 -10   2  11      210.69      229.38     24.42 o
  -9   2  11      226.18      262.79     23.11 o
  -8   2  11     2544.64     2574.68     78.88 o
  -7   2  11      659.25      676.04     30.79 o
  -6   2  11     3864.36     3763.88    104.79 o
  -5   2  11     1102.08     1215.81     40.13 o
  -4   2  11     4521.10     4523.47    106.61 o
  -3   2  11      342.28      283.55     12.28 o
  -2   2  11       29.44       69.77      6.43 o
  -1   2  11      206.69      159.59     12.14 o
   0   2  11     5423.23     5675.73    129.97 o
   1   2  11    11951.33    11806.66    334.00 o
   2   2  11      284.08      295.99     15.66 o
   3   2  11     3744.21     4064.81    108.33 o
   4   2  11        3.98        2.86      6.69 o
   5   2  11      201.69      231.99     12.52 o
   6   2  11     3216.72     3329.63     70.78 o
   7   2  11      481.38      494.20     27.69 o
   8   2  11     2779.24     2782.16     85.22 o
   9   2  11      198.02      206.15     21.89 o
 -10   3  11      703.23      805.66     48.82 o
  -9   3  11      172.20      192.90     21.60 o
  -8   3  11      505.13      546.88     33.46 o
  -7   3  11      150.38      178.97     17.10 o
  -6   3  11       26.37       26.89     14.24 o
  -5   3  11       51.36       71.66     11.04 o
  -4   3  11      166.70      150.61     12.96 o
  -3   3  11     1672.19     1770.68     40.65 o
  -2   3  11       96.13      131.55      7.46 o
  -1   3  11      688.14      711.95     21.16 o
   0   3  11      546.39      478.09     16.29 o
   1   3  11      801.03      831.99     22.39 o
   2   3  11     1509.81     1399.64     33.34 o
   3   3  11       63.95       64.08      8.60 o
   4   3  11        7.76        7.43      6.77 o
   5   3  11     1561.73     1567.67     36.78 o
   6   3  11       32.39       23.66      9.98 o
   7   3  11       53.28       56.64     11.78 o
   8   3  11       38.80        0.41     13.37 o
   9   3  11      432.98      531.29     33.07 o
 -10   4  11      216.14      233.69     28.94 o
  -9   4  11        1.96       -9.02     13.85 o
  -8   4  11        1.54        3.47     13.20 o
  -7   4  11      217.79      204.16     18.24 o
  -6   4  11      419.07      470.46     24.42 o
  -5   4  11       59.73       71.90     11.47 o
  -4   4  11      429.81      428.54     15.10 o
  -3   4  11     4097.64     4392.82     93.69 o
  -2   4  11     2544.23     2541.88     56.07 o
  -1   4  11     1851.97     1802.10     40.62 o
   0   4  11     1689.18     1814.91     41.11 o
   1   4  11     1747.51     1724.46     39.80 o
   2   4  11      375.27      353.97     13.24 o
   3   4  11     2516.99     2604.60    109.80 o
   4   4  11       23.84        8.94      6.42 o
   5   4  11     1900.34     2006.33     45.00 o
   6   4  11       50.28       35.32      9.77 o
   7   4  11        0.91       -0.80     12.43 o
   8   4  11        7.63       -1.67     13.38 o
   9   4  11       20.34       13.16     15.97 o
  -9   5  11       67.00       47.40     19.59 o
  -8   5  11      383.88      412.43     26.13 o
  -7   5  11     5145.30     5370.55    147.31 o
  -6   5  11        2.19       -3.90     10.16 o
  -5   5  11      416.35      414.45     27.71 o
  -4   5  11        1.29        5.59      5.72 o
  -3   5  11     1318.84     1262.63     31.05 o
  -2   5  11     4231.74     4277.61     91.04 o
  -1   5  11     1948.34     1984.01     44.75 o
   0   5  11     3574.95     3435.66     73.88 o
   1   5  11     4888.12     4706.33     99.96 o
   2   5  11     8630.62     8351.48    173.52 o
   3   5  11      297.94      311.97     13.29 o
   4   5  11     2243.09     2263.53     52.74 o
   5   5  11     1436.95     1473.12     40.07 o
   6   5  11      244.31      230.69     16.10 o
   7   5  11     4633.77     4493.91    127.14 o
   8   5  11      130.19      197.80     20.75 o
   9   5  11     2153.67     2321.88     77.03 o
  -9   6  11       56.88       37.63     19.02 o
  -8   6  11     2001.07     2026.74     76.86 o
  -7   6  11     1160.32     1221.51     44.01 o
  -6   6  11      822.35      838.29     33.02 o
  -5   6  11       85.49       75.13     11.80 o
  -4   6  11     1893.89     1872.64     44.17 o
  -3   6  11      218.98      181.46     10.14 o
  -2   6  11     1512.67     1457.55     34.92 o
  -1   6  11     2128.01     2149.83     48.79 o
   0   6  11     1536.62     1605.58     37.68 o
   1   6  11     7135.24     7102.66    148.43 o
   2   6  11       26.38       30.12      6.15 o
   3   6  11     4527.23     4618.37    108.71 o
   4   6  11     1572.65     1544.87     38.44 o
   5   6  11      460.10      466.40     19.47 o
   6   6  11     1459.07     1548.79     46.46 o
   7   6  11      545.66      540.95     29.73 o
   8   6  11     1799.02     1973.53     66.40 o
   9   6  11        1.27       -3.68     16.12 o
  -9   7  11       69.05       57.32     20.03 o
  -8   7  11      209.82      201.87     23.84 o
  -7   7  11       71.34       79.49     17.05 o
  -6   7  11       84.44       71.60     13.09 o
  -5   7  11      458.15      484.57     23.75 o
  -4   7  11      220.91      249.85     12.53 o
  -3   7  11      635.10      639.89     20.03 o
  -2   7  11        0.60        7.52      6.07 o
  -1   7  11     1090.75     1154.10     32.15 o
   0   7  11     1149.45     1249.66     39.15 o
   1   7  11     1356.46     1412.36     34.48 o
   2   7  11       73.79       95.22      8.07 o
   3   7  11      102.98      105.11      8.88 o
   4   7  11      940.12      923.36     29.58 o
   5   7  11      368.15      375.84     17.50 o
   6   7  11       12.59       26.77      9.84 o
   7   7  11       49.83       75.78     15.52 o
   8   7  11       31.84       18.82     15.32 o
  -9   8  11      855.79      880.60     50.20 o
  -8   8  11      833.40      767.31     44.74 o
  -7   8  11     1259.11     1131.23     50.00 o
  -6   8  11     2835.00     2820.64     91.91 o
  -5   8  11      197.97      179.64     15.95 o
  -4   8  11     2347.44     2424.58     58.26 o
  -3   8  11       57.16       38.38      7.61 o
  -2   8  11     3625.51     3630.95     79.82 o
  -1   8  11     5191.15     5254.81    123.37 o
   0   8  11      407.69      428.38     35.84 o
   1   8  11      151.63      113.47      8.82 o
   2   8  11      507.60      472.50     16.84 o
   3   8  11     3436.54     3423.23     83.76 o
   4   8  11      189.40      189.21     12.56 o
   5   8  11      293.60      285.20     15.92 o
   6   8  11       78.87      108.44     17.18 o
   7   8  11      760.80      743.07     46.99 o
   8   8  11      371.20      380.89     28.09 o
  -9   9  11     1802.95     1893.48     77.32 o
  -8   9  11      525.31      553.95     66.63 o
  -7   9  11     1063.29     1001.61     47.32 o
  -6   9  11      264.81      237.34     22.81 o
  -5   9  11      474.06      532.49     35.06 o
  -4   9  11      814.04      815.98     27.39 o
  -3   9  11     2941.78     3102.50     83.08 o
  -2   9  11     2577.12     2513.22     57.68 o
  -1   9  11     3054.69     2958.81     72.96 o
   0   9  11     5640.74     5726.91    149.23 o
   1   9  11      725.95      780.53     22.94 o
   2   9  11     1994.80     1811.90     48.59 o
   3   9  11       72.98       81.27     10.53 o
   4   9  11      361.59      305.92     17.50 o
   5   9  11       96.61       94.27     15.52 o
   6   9  11      861.78      917.19     30.52 o
   7   9  11      456.31      522.27     31.14 o
   8   9  11      649.20      575.73     37.36 o
  -8  10  11      352.93      339.42     32.05 o
  -7  10  11     2293.91     2265.67    104.61 o
  -6  10  11     2160.11     2146.79     78.74 o
  -5  10  11      745.31      750.47     42.34 o
  -4  10  11      906.83      920.66     27.38 o
  -3  10  11     1464.00     1473.33     54.68 o
  -2  10  11      384.13      411.34     17.04 o
  -1  10  11     2037.46     2202.92     56.97 o
   0  10  11      102.31      105.73      9.56 o
   1  10  11      422.56      434.35     34.80 o
   2  10  11        6.43        0.97      8.78 o
   3  10  11     2920.36     2906.41     73.95 o
   4  10  11      670.94      730.67     28.41 o
   5  10  11      880.04      813.38     27.45 o
   6  10  11      977.59      964.98     31.16 o
   7  10  11      244.66      249.92     26.52 o
   8  10  11     1146.87     1171.95     50.54 o
  -8  11  11       26.11       39.45     25.57 o
  -7  11  11      132.28      150.06     32.17 o
  -6  11  11        0.62        6.11     28.20 o
  -5  11  11       67.86       83.17     17.61 o
  -4  11  11      263.91      258.22     16.63 o
  -3  11  11      181.93      188.61     12.85 o
  -2  11  11        9.75       19.49      8.25 o
  -1  11  11       17.72       24.90      8.27 o
   0  11  11      846.15      903.68     26.39 o
   1  11  11      261.14      273.77     16.02 o
   2  11  11        1.92        3.89      8.73 o
   3  11  11      583.26      547.08     21.87 o
   4  11  11      777.46      766.99     29.55 o
   5  11  11       61.28       76.12     11.67 o
   6  11  11        0.32       12.47     10.87 o
   7  11  11       14.76        7.86     15.97 o
  -8  12  11      529.64      562.33     40.08 o
  -7  12  11      484.82      460.22     46.42 o
  -6  12  11     1390.43     1444.35     60.69 o
  -5  12  11       60.69       38.05     17.30 o
  -4  12  11      849.54      827.43     32.09 o
  -3  12  11     1291.76     1256.44     38.42 o
  -2  12  11     3434.62     3452.80     78.38 o
  -1  12  11     1295.54     1281.55     44.95 o
   0  12  11     3306.05     3359.57     83.88 o
   1  12  11     3758.73     3791.49     93.68 o
   2  12  11      343.73      382.33     19.94 o
   3  12  11     4422.26     4520.36    101.46 o
   4  12  11       18.07       14.24      8.79 o
   5  12  11     2396.45     2319.38     58.50 o
   6  12  11      758.47      815.13     30.47 o
   7  12  11      123.90      125.50     20.03 o
  -7  13  11      493.12      465.91     40.36 o
  -6  13  11        3.96       -1.75     19.88 o
  -5  13  11      176.34      206.39     23.70 o
  -4  13  11      137.39      127.96     14.57 o
  -3  13  11     3427.44     3315.47     96.04 o
  -2  13  11       69.54       55.89     11.03 o
  -1  13  11     3845.04     3958.07     97.11 o
   0  13  11     1909.84     1883.17     52.01 o
   1  13  11     1573.18     1510.93     48.75 o
   2  13  11     3088.34     3166.41     73.85 o
   3  13  11      258.59      235.20     17.05 o
   4  13  11       54.14       60.70     13.01 o
   5  13  11      588.70      564.91     25.21 o
   6  13  11      171.69      165.05     20.58 o
   7  13  11      470.51      403.69     35.11 o
  -7  14  11      182.27      160.62     26.46 o
  -6  14  11      942.40     1046.69     53.38 o
  -5  14  11       22.97       27.64     37.66 o
  -4  14  11       48.46       58.89     13.23 o
  -3  14  11      156.11      155.92     15.35 o
  -2  14  11      205.87      217.88     22.25 o
  -1  14  11     1308.40     1324.67     40.25 o
   0  14  11       57.97       44.75     11.20 o
   1  14  11      142.71      115.74     13.61 o
   2  14  11       20.56       22.80      9.85 o
   3  14  11     1861.77     1833.19     48.57 o
   4  14  11       91.67       89.06     13.16 o
   5  14  11        5.26       31.39     18.33 o
   6  14  11       40.03       12.14     18.02 o
  -6  15  11      157.31      179.02     26.92 o
  -5  15  11      692.32      753.18     44.76 o
  -4  15  11      857.48      797.38     33.08 o
  -3  15  11      184.68      207.20     19.86 o
  -2  15  11        4.01        2.28     14.43 o
  -1  15  11      605.99      598.37     35.77 o
   0  15  11      362.80      398.50     21.43 o
   1  15  11      287.94      296.05     17.38 o
   2  15  11       69.60       76.95     12.24 o
   3  15  11      458.82      436.25     24.52 o
   4  15  11      751.83      745.50     64.70 o
   5  15  11       29.54       -6.33     19.11 o
   6  15  11        3.24       16.78     21.68 o
  -6  16  11      712.44      682.21     55.36 o
  -5  16  11      198.11      193.17     34.00 o
  -4  16  11      926.11     1073.52     42.65 o
  -3  16  11     1786.71     1579.93     62.94 o
  -2  16  11     1201.04     1340.01     70.28 o
  -1  16  11      634.02      630.45     37.49 o
   0  16  11      797.91      861.19     44.74 o
   1  16  11     2566.56     2575.33     69.62 o
   2  16  11        0.07        5.60     16.06 o
   3  16  11      394.20      500.83     35.22 o
   4  16  11       49.29       14.11     19.63 o
   5  16  11     1591.78     1466.39     64.94 o
  -5  17  11      402.41      476.07     46.49 o
  -4  17  11      513.80      553.59     70.28 o
  -3  17  11     1667.95     1666.94    122.06 o
  -2  17  11      778.91      821.14     83.84 o
  -1  17  11      585.07      718.80     75.21 o
   0  17  11      673.43      769.36     80.14 o
   1  17  11       96.67      161.52     43.15 o
   2  17  11     1289.49     1415.05     60.01 o
   3  17  11      226.49      243.92     28.72 o
   4  17  11      568.19      565.71     68.82 o
  -4  18  11      334.68      345.22     59.18 o
  -3  18  11       57.85       18.49     34.52 o
  -2  18  11        5.44       -6.16     29.59 o
  -1  18  11      148.11      197.27     45.62 o
   0  18  11      249.62      287.28     50.55 o
   1  18  11       60.58       91.24     39.45 o
   2  18  11       69.73       57.95     39.45 o
   3  18  11       92.09       99.79     22.51 o
  -2  19  11      122.58      228.09     49.32 o
  -1  19  11      856.50      798.95     83.84 o
   0  19  11      587.67      659.62     77.68 o
   1  19  11       88.14        7.40     36.99 o
   2  19  11      378.01      367.42     59.18 o
 -10   0  12       56.44       77.26     35.14 o
  -9   0  12      552.30      522.77     44.46 o
  -8   0  12      863.04      878.25     52.99 o
  -7   0  12     9324.44     8978.27    336.09 o
  -6   0  12     2301.27     2412.15    101.54 o
  -5   0  12     5451.28     5581.02    210.53 o
  -4   0  12     5692.13     5616.50    168.02 o
  -3   0  12      567.12      650.64     25.57 o
  -2   0  12     9503.89     9710.96    351.76 o
  -1   0  12     3069.94     3195.96    119.29 o
   0   0  12       32.67       78.91     17.26 o
   1   0  12     7841.37     8004.86    559.14 o
   2   0  12      276.70      346.31     37.60 o
   3   0  12     2991.06     2782.71    288.51 o
   4   0  12      803.19      902.14    101.10 o
   5   0  12     2865.19     2783.19     90.33 o
   6   0  12      610.82      663.62     28.65 o
   7   0  12     3887.71     3940.30    158.56 o
   8   0  12     1346.79     1192.42     52.19 o
   9   0  12     1149.52     1118.28     92.47 o
 -10   1  12      746.66      776.15     53.57 o
  -9   1  12       52.04       20.27     24.20 o
  -8   1  12      804.98      791.32     36.42 o
  -7   1  12      145.75      146.56     16.69 o
  -6   1  12        6.66       -4.56     10.04 o
  -5   1  12      389.89      388.26     20.62 o
  -4   1  12      959.54      927.21     27.16 o
  -3   1  12       37.59       83.50      7.53 o
  -2   1  12        0.26       -0.50      4.51 o
  -1   1  12     1708.99     1736.95     56.77 o
   0   1  12     3193.12     3691.19    112.61 o
   1   1  12     6298.28     5728.45    241.85 o
   2   1  12     1708.54     1887.83    101.76 o
   3   1  12      414.45      420.71     20.29 o
   4   1  12      521.14      576.94     21.02 o
   5   1  12      667.59      643.26     23.23 o
   6   1  12     1931.53     1972.97     45.42 o
   7   1  12     1383.07     1434.59     42.17 o
   8   1  12       28.98       13.75     11.17 o
   9   1  12       45.94       50.37     16.91 o
 -10   2  12       93.10       98.95     20.48 o
  -9   2  12       19.74       19.62     15.45 o
  -8   2  12        3.66       -8.73     12.50 o
  -7   2  12      381.14      401.79     24.19 o
  -6   2  12       95.92       72.18     12.63 o
  -5   2  12      304.17      340.97     19.59 o
  -4   2  12     2390.38     2434.51     60.53 o
  -3   2  12       56.59       58.81      6.91 o
  -2   2  12      948.62     1038.52     29.55 o
  -1   2  12     1773.63     1760.67     49.48 o
   0   2  12        0.53       -5.25      5.25 o
   1   2  12      372.83      407.02     14.41 o
   2   2  12      236.10      279.31     12.15 o
   3   2  12        1.04       -5.48      5.48 o
   4   2  12       32.24       40.53      7.88 o
   5   2  12       84.41       97.11     10.67 o
   6   2  12      115.02      138.71     10.87 o
   7   2  12      105.66      139.54     11.99 o
   8   2  12        2.41       -7.96     13.67 o
   9   2  12       10.67       19.15     16.26 o
  -9   3  12       27.33       22.08     17.97 o
  -8   3  12     3135.12     3101.31     92.46 o
  -7   3  12      165.38      168.69     22.07 o
  -6   3  12      343.71      395.39     24.91 o
  -5   3  12     1393.33     1371.14     48.58 o
  -4   3  12      185.77      221.28     12.27 o
  -3   3  12     1061.88     1012.98     25.70 o
  -2   3  12      369.10      397.23     13.24 o
  -1   3  12     2673.49     2629.01     63.48 o
   0   3  12     1026.49     1016.73     28.90 o
   1   3  12     1821.96     1653.22     41.26 o
   2   3  12     1190.23     1077.23     35.33 o
   3   3  12      921.13      994.92     31.56 o
   4   3  12     1817.34     1944.62     50.68 o
   5   3  12     1550.46     1547.81     39.70 o
   6   3  12     2195.41     2135.94     48.66 o
   7   3  12       10.85       19.89     10.70 o
   8   3  12      999.75     1085.44     57.66 o
   9   3  12       56.32       73.94     18.70 o
  -9   4  12      455.76      422.07     28.92 o
  -8   4  12      794.70      889.98     38.47 o
  -7   4  12     6145.01     5951.97    162.11 o
  -6   4  12      596.34      660.16     28.95 o
  -5   4  12      953.29      906.54     33.14 o
  -4   4  12     4779.46     4776.08    101.96 o
  -3   4  12      647.49      710.59     27.39 o
  -2   4  12     3237.77     3263.80     70.91 o
  -1   4  12       38.67       45.02      6.07 o
   0   4  12      324.66      308.85     22.01 o
   1   4  12     1403.54     1378.45     33.12 o
   2   4  12      202.13      186.27     19.68 o
   3   4  12     3163.55     3191.26     70.67 o
   4   4  12       54.86       46.27      8.60 o
   5   4  12     3760.09     3815.63     85.69 o
   6   4  12     1954.79     1938.17     48.85 o
   7   4  12      728.39      821.59     36.78 o
   8   4  12     1529.28     1531.96     71.90 o
   9   4  12      964.37     1061.44     47.11 o
  -9   5  12      656.51      772.82     45.51 o
  -8   5  12      714.57      701.24     34.50 o
  -7   5  12      188.89      140.54     16.69 o
  -6   5  12      187.12      218.57     26.87 o
  -5   5  12        7.96       14.72     10.04 o
  -4   5  12      289.40      318.04     13.63 o
  -3   5  12      298.12      312.19     12.94 o
  -2   5  12      133.08      151.08      8.98 o
  -1   5  12      252.17      254.64     14.15 o
   0   5  12        2.36        3.56      4.28 o
   1   5  12     2795.39     3195.64     69.84 o
   2   5  12      708.36      663.51     19.47 o
   3   5  12      748.46      804.99     29.59 o
   4   5  12       15.80       13.99      7.40 o
   5   5  12       10.66       -3.28      6.43 o
   6   5  12      128.80      125.35     13.51 o
   7   5  12      179.12      170.53     18.61 o
   8   5  12      822.87      881.38     40.98 o
   9   5  12       33.03       19.76     17.40 o
  -9   6  12       39.55       72.29     24.30 o
  -8   6  12       89.36       88.77     29.93 o
  -7   6  12      462.74      407.88     25.05 o
  -6   6  12       29.39       33.60     12.00 o
  -5   6  12        1.73        1.19      9.46 o
  -4   6  12      975.57      960.16     26.21 o
  -3   6  12      213.53      193.39     10.59 o
  -2   6  12      196.84      168.34      9.86 o
  -1   6  12        8.68       14.81      5.41 o
   0   6  12      934.68      953.72     24.83 o
   1   6  12        3.52        1.89      5.05 o
   2   6  12      316.52      289.45     16.49 o
   3   6  12     3798.30     3813.04     83.69 o
   4   6  12     1326.74     1191.96     33.54 o
   5   6  12     2368.68     2387.87     79.44 o
   6   6  12      461.07      445.12     22.46 o
   7   6  12     1366.52     1332.03     48.30 o
   8   6  12      342.34      331.87     26.10 o
  -9   7  12       51.00       93.72     22.11 o
  -8   7  12     1050.14     1018.64     49.70 o
  -7   7  12      435.49      404.44     25.02 o
  -6   7  12     1736.86     1811.40     99.84 o
  -5   7  12     4171.24     4244.01    116.49 o
  -4   7  12      199.50      200.34     13.04 o
  -3   7  12     3611.39     3570.69     78.37 o
  -2   7  12       18.11       20.46      6.71 o
  -1   7  12     4953.08     4721.29    111.13 o
   0   7  12     1099.51     1007.68     27.33 o
   1   7  12     1710.09     1713.83     40.94 o
   2   7  12     1418.75     1268.91     32.12 o
   3   7  12      566.55      545.03     25.55 o
   4   7  12     1127.44     1118.15     37.88 o
   5   7  12      501.25      474.21     20.15 o
   6   7  12      926.40      955.41     33.15 o
   7   7  12      587.52      597.54     32.86 o
   8   7  12      709.52      708.19     42.71 o
  -9   8  12      463.69      443.99     36.02 o
  -8   8  12      248.92      238.25     26.39 o
  -7   8  12      632.06      617.52     37.46 o
  -6   8  12       44.97       49.28     12.94 o
  -5   8  12     2038.42     1917.03     85.48 o
  -4   8  12     3521.78     3592.69     79.77 o
  -3   8  12        9.89        2.16      6.81 o
  -2   8  12     2191.09     2216.89     51.55 o
  -1   8  12       24.23       27.00      7.68 o
   0   8  12      317.43      300.05     14.86 o
   1   8  12     4499.72     4515.96     97.60 o
   2   8  12      103.46      106.37      9.08 o
   3   8  12     5103.22     5076.13    120.47 o
   4   8  12        7.08       -0.94      9.62 o
   5   8  12      872.98      846.82     27.39 o
   6   8  12      262.28      261.48     16.60 o
   7   8  12      278.51      283.56     28.48 o
   8   8  12      996.20     1014.97     52.81 o
  -8   9  12       13.74       28.26     18.98 o
  -7   9  12       43.84       27.41     17.11 o
  -6   9  12      128.80      127.63     45.00 o
  -5   9  12      824.61      802.88     32.16 o
  -4   9  12        4.22        3.84      7.72 o
  -3   9  12       37.44       34.41      9.36 o
  -2   9  12        1.67       -0.17      7.38 o
  -1   9  12       74.32       92.86     10.13 o
   0   9  12      812.46      910.37     25.70 o
   1   9  12     1057.77     1046.65     28.29 o
   2   9  12      132.48      167.18     12.56 o
   3   9  12      165.10      186.14     13.45 o
   4   9  12      731.10      764.79     35.84 o
   5   9  12       67.33       71.18     10.93 o
   6   9  12        0.02        5.95      9.71 o
   7   9  12      351.14      348.17     25.53 o
   8   9  12      309.48      326.42     31.92 o
  -8  10  12       84.49       81.02     21.54 o
  -7  10  12      828.34      692.87     51.87 o
  -6  10  12      695.31      815.22     40.79 o
  -5  10  12      305.72      296.38     24.39 o
  -4  10  12     2043.51     2060.84     50.14 o
  -3  10  12      589.00      652.18     23.07 o
  -2  10  12     8169.49     8060.24    170.22 o
  -1  10  12      511.59      493.68     20.55 o
   0  10  12      476.30      483.46     26.58 o
   1  10  12      509.88      515.74     32.02 o
   2  10  12      292.32      273.91     15.99 o
   3  10  12     3239.75     3105.78     78.45 o
   4  10  12      838.21      811.97     38.77 o
   5  10  12      158.88      195.69     14.68 o
   6  10  12      437.94      454.27     21.87 o
   7  10  12     1072.85     1098.26     53.36 o
  -8  11  12     1346.91     1564.90     66.89 o
  -7  11  12     1550.63     1599.64     66.15 o
  -6  11  12      747.67      711.32     40.37 o
  -5  11  12     1765.60     1821.96     69.22 o
  -4  11  12        1.74       -5.95      9.32 o
  -3  11  12      906.55      909.45     27.51 o
  -2  11  12      716.06      740.37     32.35 o
  -1  11  12     1302.24     1336.35     38.66 o
   0  11  12      434.35      451.92     18.25 o
   1  11  12     1774.07     1753.82     48.08 o
   2  11  12      892.68      850.45     29.00 o
   3  11  12      340.91      302.53     16.54 o
   4  11  12     4215.84     4273.00    106.36 o
   5  11  12      256.87      263.89     19.04 o
   6  11  12      606.39      651.16     30.08 o
   7  11  12      643.11      616.87     41.27 o
  -7  12  12      333.41      370.22     31.97 o
  -6  12  12      186.99      223.62     40.29 o
  -5  12  12       27.03       11.50     16.58 o
  -4  12  12      485.65      530.73     24.47 o
  -3  12  12     1235.04     1213.16     34.21 o
  -2  12  12     1618.47     1634.60     42.15 o
  -1  12  12      267.69      249.19     15.85 o
   0  12  12       17.15       19.13     10.68 o
   1  12  12      530.04      569.88     27.77 o
   2  12  12     2207.73     2264.62     74.47 o
   3  12  12     1163.50     1107.89     36.69 o
   4  12  12       89.62       68.11     18.06 o
   5  12  12      164.90      132.53     15.58 o
   6  12  12      146.66      147.11     17.30 o
   7  12  12      278.92      217.02     28.21 o
  -7  13  12      161.44      133.06     30.87 o
  -6  13  12      157.28      131.49     28.32 o
  -5  13  12      617.89      597.95     73.98 o
  -4  13  12      345.98      353.31     22.94 o
  -3  13  12     1368.01     1326.14     45.70 o
  -2  13  12      139.51      147.53     13.95 o
  -1  13  12       30.29       39.84     12.00 o
   0  13  12       34.71       50.43     12.62 o
   1  13  12      938.50     1014.96     46.98 o
   2  13  12      122.42      117.39     22.68 o
   3  13  12        0.85       -5.18     10.74 o
   4  13  12       47.47       60.52     14.06 o
   5  13  12      103.10       95.05     15.83 o
   6  13  12      415.77      413.04     33.91 o
  -7  14  12      632.50      656.02     54.90 o
  -6  14  12      632.90      634.30     51.82 o
  -5  14  12     1359.89     1377.24     74.10 o
  -4  14  12      647.18      665.40     32.80 o
  -3  14  12      374.98      418.96     31.25 o
  -2  14  12     2138.14     1932.26     76.66 o
  -1  14  12       28.56        6.83     13.72 o
   0  14  12     1879.03     1919.87     60.50 o
   1  14  12      412.16      418.50     25.10 o
   2  14  12     1367.07     1406.01     44.16 o
   3  14  12     1815.19     1827.46     66.73 o
   4  14  12      254.49      229.82     22.16 o
   5  14  12     1555.14     1420.27     61.91 o
   6  14  12      218.42      210.92     27.24 o
  -6  15  12     1066.01     1172.50     71.92 o
  -5  15  12     1362.92     1433.41     97.40 o
  -4  15  12      130.38       91.23     16.68 o
  -3  15  12     2594.66     2506.83    135.77 o
  -2  15  12     1056.91     1077.70     67.20 o
  -1  15  12     1751.57     1823.44     68.29 o
   0  15  12     1742.94     1705.17     55.72 o
   1  15  12      423.43      452.01     23.68 o
   2  15  12      207.99      210.11     17.92 o
   3  15  12      316.67      281.78     26.88 o
   4  15  12      151.75      176.89     24.54 o
   5  15  12       40.72       59.28     22.25 o
  -5  16  12      212.84      237.66     35.74 o
  -4  16  12      182.81      203.48     21.92 o
  -3  16  12       40.84       11.08     17.00 o
  -2  16  12       19.13       64.84     23.43 o
  -1  16  12        2.88        4.70     15.75 o
   0  16  12       14.23       -8.63     32.06 o
   1  16  12      775.32      782.04     42.04 o
   2  16  12      115.45      107.41     20.34 o
   3  16  12       27.53       26.76     19.08 o
   4  16  12        8.09        4.18     18.02 o
   5  16  12       69.94       40.82     21.73 o
  -4  17  12       35.21       55.48     36.99 o
  -3  17  12      580.08      538.80     67.81 o
  -2  17  12       83.79       61.65     35.76 o
  -1  17  12      115.29      154.12     39.45 o
   0  17  12      589.97      514.14     65.35 o
   1  17  12       92.23      106.03     36.99 o
   2  17  12      326.17      346.82     30.33 o
   3  17  12       25.22       37.94     20.18 o
   4  17  12     1063.53     1117.00     55.71 o
  -3  18  12        0.10       13.56     33.29 o
  -2  18  12     3049.85     3279.62    203.44 o
  -1  18  12        8.47       57.95     34.52 o
   0  18  12     1822.44     1939.42    134.39 o
   1  18  12      126.91      128.23     40.69 o
   2  18  12      971.26      877.85     90.00 o
   3  18  12       19.36       14.09     19.58 o
  -2  19  12       83.97       41.92     36.99 o
  -1  19  12      566.71      715.11     80.14 o
   0  19  12       70.07       75.21     39.45 o
   1  19  12     1108.33     1411.72    110.96 o
  -9   1  13      412.62      495.54     48.94 o
  -8   1  13      761.29      736.18     38.65 o
  -7   1  13     1346.22     1330.45     46.48 o
  -6   1  13      264.94      326.33     20.71 o
  -5   1  13       28.29       30.71      9.74 o
  -4   1  13      480.30      458.25     17.58 o
  -3   1  13     5133.23     5185.47    120.79 o
  -2   1  13     1618.17     1635.04     41.19 o
  -1   1  13     8945.91     9320.04    275.68 o
   0   1  13       68.52       90.81     14.63 o
   1   1  13      882.97     1055.50     51.46 o
   2   1  13     4128.90     4233.95    111.66 o
   3   1  13     1482.91     1435.03     38.54 o
   4   1  13       87.74       80.24      9.41 o
   5   1  13      263.09      266.35     15.78 o
   6   1  13      199.35      209.03     13.13 o
   7   1  13       23.99       28.12      8.42 o
   8   1  13      855.64      916.77     35.55 o
   9   1  13      159.50      178.97     22.30 o
  -9   2  13     3563.81     3410.02    102.02 o
  -8   2  13      130.17      164.67     18.86 o
  -7   2  13      498.44      460.09     26.10 o
  -6   2  13       16.59       18.44     10.92 o
  -5   2  13      777.03      779.92     29.96 o
  -4   2  13     3181.58     3196.54     77.50 o
  -3   2  13      997.61      929.88     26.79 o
  -2   2  13     5838.96     6020.03    138.89 o
  -1   2  13     4358.08     4360.78    113.51 o
   0   2  13     8651.71     8816.31    259.93 o
   1   2  13     2051.35     2174.74     60.37 o
   2   2  13     3646.82     3901.59     92.36 o
   3   2  13     3647.30     3800.21    124.68 o
   4   2  13     3768.49     3746.41    114.24 o
   5   2  13     4540.35     4628.13    131.09 o
   6   2  13      308.92      344.17     15.98 o
   7   2  13     1182.69     1319.08     32.49 o
   8   2  13       55.39       59.47     16.22 o
   9   2  13      336.26      351.36     31.76 o
  -9   3  13      944.70      976.89     42.93 o
  -8   3  13     1178.19     1172.83     45.56 o
  -7   3  13       32.93       33.00     13.34 o
  -6   3  13       61.95       88.20     13.21 o
  -5   3  13      976.42      959.91     34.08 o
  -4   3  13       22.33       11.30      6.64 o
  -3   3  13     2831.46     3182.71     76.87 o
  -2   3  13      491.66      500.16     18.58 o
  -1   3  13       28.17       34.09      6.28 o
   0   3  13      207.47      252.22     12.17 o
   1   3  13       79.27      165.72     10.78 o
   2   3  13     1434.35     1519.93     50.59 o
   3   3  13     1763.19     1869.67     61.19 o
   4   3  13      350.78      382.84     17.66 o
   5   3  13      954.83      923.59     30.03 o
   6   3  13       98.77      108.57     10.43 o
   7   3  13        5.53       19.82     10.98 o
   8   3  13      275.06      335.81     32.39 o
   9   3  13        1.62      -15.07     15.07 o
  -9   4  13       26.41       17.18     15.95 o
  -8   4  13        3.90        1.84     13.18 o
  -7   4  13     1255.21     1252.30     44.83 o
  -6   4  13      552.25      520.13     26.14 o
  -5   4  13       13.97       23.71     10.02 o
  -4   4  13       14.47       15.50      8.33 o
  -3   4  13        0.84       -0.93      5.42 o
  -2   4  13     3112.93     3153.03     68.72 o
  -1   4  13        0.09       -4.49      5.68 o
   0   4  13      479.17      384.52     16.18 o
   1   4  13      345.47      391.95     16.79 o
   2   4  13     1232.67     1257.54     31.29 o
   3   4  13      666.77      634.60     21.23 o
   4   4  13      731.56      716.16     45.02 o
   5   4  13      328.28      322.73     18.34 o
   6   4  13        7.47        2.22      9.75 o
   7   4  13     1081.88     1166.21     38.65 o
   8   4  13       24.09        4.61     15.02 o
  -9   5  13        2.69       13.92     17.97 o
  -8   5  13     2757.48     2850.07     90.05 o
  -7   5  13       13.72       25.75     12.97 o
  -6   5  13      311.61      340.00     30.52 o
  -5   5  13      424.91      467.29     23.54 o
  -4   5  13      177.49      185.41     10.75 o
  -3   5  13     2709.11     2731.33     66.96 o
  -2   5  13      316.03      302.51     14.61 o
  -1   5  13     5417.72     5268.29    122.79 o
   0   5  13      260.92      293.75     14.31 o
   1   5  13     2969.12     2703.77    104.44 o
   2   5  13      544.39      598.56     31.06 o
   3   5  13     1693.88     1705.61     41.14 o
   4   5  13      852.34      875.96     28.04 o
   5   5  13      234.42      266.88     25.47 o
   6   5  13     1598.59     1624.03     47.41 o
   7   5  13       99.77      130.03     32.39 o
   8   5  13     1377.96     1360.45     51.11 o
  -9   6  13      734.91      673.82     43.00 o
  -8   6  13        0.07        5.84     16.28 o
  -7   6  13      416.43      442.87     29.54 o
  -6   6  13      455.41      406.61     25.20 o
  -5   6  13     1609.84     1549.88     49.39 o
  -4   6  13      491.88      533.43     18.45 o
  -3   6  13     2198.71     2169.02     49.92 o
  -2   6  13     3704.09     3632.97    104.01 o
  -1   6  13      195.68      212.89     12.50 o
   0   6  13     3271.78     3098.98     75.62 o
   1   6  13     1004.88     1095.42     31.74 o
   2   6  13     3730.62     3685.53     89.18 o
   3   6  13     2053.32     2136.73     50.37 o
   4   6  13      563.48      523.37     21.21 o
   5   6  13      949.92     1016.90     34.09 o
   6   6  13       22.85       39.56     11.00 o
   7   6  13     2349.06     2460.62     88.09 o
   8   6  13      181.43      206.55     26.64 o
  -9   7  13      246.38      230.04     28.16 o
  -8   7  13      144.95      164.27     23.63 o
  -7   7  13       23.80       27.15     13.27 o
  -6   7  13       29.05       36.24     12.27 o
  -5   7  13      127.70      127.99     14.34 o
  -4   7  13        3.52       10.74      6.85 o
  -3   7  13      557.30      525.37     18.50 o
  -2   7  13      995.42     1034.27     30.95 o
  -1   7  13       78.57       64.98      8.37 o
   0   7  13      106.28      102.64      9.99 o
   1   7  13      928.61      837.01     26.73 o
   2   7  13        3.55        3.29      7.13 o
   3   7  13     1018.26     1002.78     38.75 o
   4   7  13       32.34       28.16     10.44 o
   5   7  13       60.66       59.89     10.15 o
   6   7  13       13.22       -2.81     10.06 o
   7   7  13       14.99       13.08     19.83 o
   8   7  13       26.80       50.00     20.40 o
  -9   8  13      565.15      577.16     40.08 o
  -8   8  13        8.00       -3.17     16.90 o
  -7   8  13     1011.58     1006.69     47.25 o
  -6   8  13      317.91      275.77     20.06 o
  -5   8  13      517.33      533.93     34.02 o
  -4   8  13       27.67       33.82      8.11 o
  -3   8  13      270.46      284.70     14.00 o
  -2   8  13     3165.99     3149.33     77.48 o
  -1   8  13      503.71      528.42     23.23 o
   0   8  13     5330.47     5325.66    125.12 o
   1   8  13        1.40        7.06      7.69 o
   2   8  13      890.26      863.85     30.86 o
   3   8  13      236.73      260.73     18.05 o
   4   8  13      281.04      266.97     21.98 o
   5   8  13      300.99      347.20     20.02 o
   6   8  13      292.64      287.73     23.84 o
   7   8  13     1173.11     1175.34     54.49 o
   8   8  13        1.30       -9.94     21.24 o
  -8   9  13     2134.22     2007.95     78.66 o
  -7   9  13        2.38       -5.10     15.24 o
  -6   9  13     2401.03     2419.00    112.20 o
  -5   9  13        8.05        3.22     10.80 o
  -4   9  13      136.62      141.16     11.46 o
  -3   9  13     5594.43     5571.10    174.40 o
  -2   9  13       33.82       49.00      9.38 o
  -1   9  13     8229.13     8642.46    347.07 o
   0   9  13      334.51      319.50     16.82 o
   1   9  13     4806.24     4589.41    109.67 o
   2   9  13       19.55       25.83     10.06 o
   3   9  13      400.46      364.94     21.35 o
   4   9  13     1006.51     1009.83     37.83 o
   5   9  13      783.21      838.86     31.90 o
   6   9  13     2398.92     2492.21     68.27 o
   7   9  13      146.83      121.93     22.45 o
   8   9  13     3171.90     3308.72    118.82 o
  -8  10  13       74.02       87.10     37.60 o
  -7  10  13     1631.12     1568.46     80.21 o
  -6  10  13      620.83      609.96     46.59 o
  -5  10  13      515.65      589.98     69.04 o
  -4  10  13      244.83      260.95     16.15 o
  -3  10  13     1141.02     1240.05     45.65 o
  -2  10  13     1551.82     1523.77     42.98 o
  -1  10  13      662.58      593.96     27.58 o
   0  10  13      641.81      661.36     24.49 o
   1  10  13     1186.62     1276.84     42.79 o
   2  10  13     1648.88     1641.91     52.20 o
   3  10  13      320.07      334.16     21.23 o
   4  10  13        3.93       -1.42     11.02 o
   5  10  13        6.63       12.77     10.81 o
   6  10  13       80.21       91.58     15.00 o
   7  10  13      663.69      661.82     42.21 o
  -8  11  13       87.24      119.51     31.60 o
  -7  11  13       49.51       49.19     24.88 o
  -6  11  13        8.72       18.07     20.36 o
  -5  11  13       34.63        9.98     21.58 o
  -4  11  13      268.26      238.34     16.02 o
  -3  11  13      162.56      145.00     13.18 o
  -2  11  13      115.47      110.14     12.02 o
  -1  11  13     2306.55     2407.48     75.32 o
   0  11  13        2.13       -5.54      8.17 o
   1  11  13      127.60      122.76     14.41 o
   2  11  13      303.94      281.11     19.92 o
   3  11  13       52.15       45.07     12.93 o
   4  11  13      426.34      438.89     23.09 o
   5  11  13      123.84      111.50     16.84 o
   6  11  13      362.92      318.72     21.89 o
   7  11  13       79.68       76.86     29.54 o
  -7  12  13      805.08      809.08     58.73 o
  -6  12  13      423.47      389.52     44.39 o
  -5  12  13      375.71      356.48     36.62 o
  -4  12  13        8.45       33.55     12.36 o
  -3  12  13      251.68      246.73     16.65 o
  -2  12  13      982.56     1096.80     34.98 o
  -1  12  13       49.78       55.28     10.79 o
   0  12  13     4106.38     4140.60    113.68 o
   1  12  13       41.76       53.73     12.36 o
   2  12  13      449.56      455.62     25.86 o
   3  12  13        9.66       -0.52     10.81 o
   4  12  13       64.31       50.22     16.73 o
   5  12  13     2134.30     2242.89     63.73 o
   6  12  13       20.11       20.27     18.23 o
   7  12  13      734.69      669.86     80.76 o
  -7  13  13      252.21      272.74     37.49 o
  -6  13  13     1629.30     1695.02     88.77 o
  -5  13  13       56.18       40.98     21.61 o
  -4  13  13      391.70      344.99     24.20 o
  -3  13  13     1636.09     1615.14     65.67 o
  -2  13  13       25.23       24.34     12.24 o
  -1  13  13     3244.21     3249.28     92.26 o
   0  13  13        1.54        5.16     10.78 o
   1  13  13     2978.05     2916.21     85.15 o
   2  13  13      313.45      313.60     32.16 o
   3  13  13     1390.95     1315.41     42.22 o
   4  13  13     1956.17     1898.23     55.92 o
   5  13  13      508.99      439.24     34.17 o
   6  13  13      943.82      936.24     52.40 o
  -6  14  13       72.92       88.62     34.52 o
  -5  14  13      384.69      401.45     39.66 o
  -4  14  13        7.51        9.43     13.31 o
  -3  14  13      753.18      813.64     35.12 o
  -2  14  13      702.06      682.70     37.83 o
  -1  14  13        0.09      -11.09     11.09 o
   0  14  13      140.04      147.15     16.99 o
   1  14  13      725.43      743.21     33.82 o
   2  14  13     1552.38     1496.67     52.29 o
   3  14  13     1114.28     1107.38     38.99 o
   4  14  13       36.69       44.29     19.20 o
   5  14  13        1.84      -12.34     18.61 o
   6  14  13       87.89       54.37     22.10 o
  -6  15  13        6.87       11.71     30.21 o
  -5  15  13      767.02      726.89     54.36 o
  -4  15  13      396.68      463.37     39.15 o
  -3  15  13      114.01      158.29     21.47 o
  -2  15  13        1.60        7.30     17.41 o
  -1  15  13      652.84      721.97     40.60 o
   0  15  13       30.73       34.73     17.44 o
   1  15  13      715.18      778.99     36.45 o
   2  15  13      260.30      263.28     25.34 o
   3  15  13      206.92      211.87     26.98 o
   4  15  13      447.15      472.63     35.49 o
   5  15  13        1.35       -8.14     18.02 o
  -5  16  13     1268.32     1305.43     73.67 o
  -4  16  13      743.85      788.05    101.72 o
  -3  16  13      124.70      141.85     83.22 o
  -2  16  13     2816.77     2769.19    172.61 o
  -1  16  13      255.85      187.41     41.92 o
   0  16  13     2576.12     2610.14    165.21 o
   1  16  13      766.20      833.99     55.96 o
   2  16  13      233.54      276.30     27.44 o
   3  16  13      171.45      184.13     37.30 o
   4  16  13      123.70      128.80     34.74 o
  -4  17  13       13.06       16.03     33.29 o
  -3  17  13      920.71      896.35     88.77 o
  -2  17  13        7.93       -6.16     28.36 o
  -1  17  13      743.77      753.33     78.91 o
   0  17  13       20.00        7.40     32.06 o
   1  17  13      613.92      805.11     81.37 o
   2  17  13       27.26       45.96     19.39 o
   3  17  13        6.10       14.33     19.04 o
  -3  18  13      305.75      384.68     59.18 o
  -2  18  13      123.29      151.65     41.92 o
  -1  18  13      201.74      225.63     45.62 o
   0  18  13      187.38      302.07     54.25 o
   1  18  13       14.25       46.85     36.99 o
   2  18  13       66.87       74.25     30.82 o
  -9   0  14      511.62      539.22     44.84 o
  -8   0  14       85.94      117.56     24.74 o
  -7   0  14     1612.50     1593.62     75.79 o
  -6   0  14        2.25        5.04     14.52 o
  -5   0  14    10570.77    10221.30    375.74 o
  -4   0  14      658.51      670.34     28.12 o
  -3   0  14     5597.20     5385.28    161.22 o
  -2   0  14      195.11      216.40     15.86 o
  -1   0  14     1856.12     1792.70    106.03 o
   0   0  14     8351.83     8303.86    431.53 o
   1   0  14     2378.45     2274.01     87.73 o
   2   0  14     7407.70     6887.21    362.48 o
   3   0  14     1479.78     1513.88     64.36 o
   4   0  14     3331.17     3282.12    128.49 o
   5   0  14      547.61      538.12     29.38 o
   6   0  14        6.41       -2.26     10.45 o
   7   0  14     2832.16     3026.82     88.37 o
   8   0  14      150.18      120.76     20.85 o
  -9   1  14      263.98      298.35     25.17 o
  -8   1  14      744.49      807.50     48.94 o
  -7   1  14      117.73      124.03     15.85 o
  -6   1  14       13.31        6.06     10.55 o
  -5   1  14      209.16      261.41     17.48 o
  -4   1  14     2332.62     2444.41     61.29 o
  -3   1  14      403.14      453.62     17.76 o
  -2   1  14      207.42      224.08     13.05 o
  -1   1  14       29.09       69.68      7.36 o
   0   1  14     3194.58     3135.57     97.32 o
   1   1  14     9096.17     8858.28    263.34 o
   2   1  14       74.03       97.62     11.21 o
   3   1  14     2751.44     2676.52     66.32 o
   4   1  14     2633.67     2715.66     85.24 o
   5   1  14      188.61      203.72     23.14 o
   6   1  14     1270.37     1412.09     33.34 o
   7   1  14       46.65       64.44      9.79 o
   8   1  14      381.21      441.29     28.20 o
  -9   2  14        0.26       -0.51     15.35 o
  -8   2  14        0.73        4.03     13.59 o
  -7   2  14      296.54      261.66     20.40 o
  -6   2  14      131.93      125.77     14.32 o
  -5   2  14       89.29       61.94     11.16 o
  -4   2  14       56.01       46.97     10.00 o
  -3   2  14      156.48      137.58      9.59 o
  -2   2  14      131.62      123.61     10.42 o
  -1   2  14       35.27       36.04      6.99 o
   0   2  14     1491.25     1503.72     44.07 o
   1   2  14      790.49      822.40     28.07 o
   2   2  14      399.59      429.38     19.62 o
   3   2  14        0.35       -7.08      7.08 o
   4   2  14      255.19      250.79     16.30 o
   5   2  14        5.26       -0.93      8.40 o
   6   2  14      138.49      115.71     10.93 o
   7   2  14        2.07       -2.41      8.05 o
   8   2  14      113.21      136.59     22.30 o
  -9   3  14      632.07      677.64     36.45 o
  -8   3  14      796.04      792.59     47.69 o
  -7   3  14      927.71      891.62     36.64 o
  -6   3  14     6363.24     6495.56    173.83 o
  -5   3  14      529.29      515.97     24.15 o
  -4   3  14     1945.86     1974.20     51.13 o
  -3   3  14      773.23      762.00     23.47 o
  -2   3  14     1758.04     1798.68     51.65 o
  -1   3  14     1314.49     1198.16     36.76 o
   0   3  14      978.89     1021.42     32.63 o
   1   3  14      483.25      420.94     19.63 o
   2   3  14      105.87      123.87     11.37 o
   3   3  14     2685.08     2531.40     71.61 o
   4   3  14      104.30      117.06     12.15 o
   5   3  14      276.24      317.59     17.38 o
   6   3  14      575.31      579.24     21.43 o
   7   3  14       68.30       54.73     14.27 o
   8   3  14     1657.15     1738.34     72.68 o
  -9   4  14       64.48       41.02     16.89 o
  -8   4  14     1623.80     1632.64     58.90 o
  -7   4  14     4376.08     4478.75    164.79 o
  -6   4  14       74.45       89.47     14.00 o
  -5   4  14     3792.63     3813.01    105.39 o
  -4   4  14     1154.21     1082.63     31.64 o
  -3   4  14     6974.30     6794.71    156.58 o
  -2   4  14     3513.06     3296.16     78.89 o
  -1   4  14     1022.81     1029.52     39.95 o
   0   4  14     5126.71     5018.68    131.38 o
   1   4  14      195.63      226.02     12.85 o
   2   4  14     5260.40     5184.77    168.94 o
   3   4  14      826.61      877.12     31.09 o
   4   4  14     4302.77     4501.95    174.34 o
   5   4  14      942.82     1000.42     36.19 o
   6   4  14       87.86       81.07     14.56 o
   7   4  14      156.12      155.18     18.15 o
   8   4  14      521.71      651.54     41.20 o
  -9   5  14        1.64       11.46     18.90 o
  -8   5  14       22.11       52.91     15.68 o
  -7   5  14       36.48       50.64     14.59 o
  -6   5  14      142.27      196.04     17.41 o
  -5   5  14        3.55       -1.12      9.48 o
  -4   5  14       87.30       90.29      8.93 o
  -3   5  14      311.91      271.57     14.49 o
  -2   5  14     1445.46     1437.98     38.86 o
  -1   5  14      110.45      112.96      9.92 o
   0   5  14      255.55      209.33     12.28 o
   1   5  14      416.89      376.60     18.18 o
   2   5  14      204.14      205.70     13.10 o
   3   5  14      280.22      242.59     14.54 o
   4   5  14     1532.18     1587.43     69.31 o
   5   5  14      178.03      180.59     23.96 o
   6   5  14      264.86      301.98     27.61 o
   7   5  14        1.49        8.98     13.00 o
   8   5  14       81.08       80.14     21.73 o
  -9   6  14      279.61      275.67     36.49 o
  -8   6  14       38.21       16.03     14.05 o
  -7   6  14       96.15      114.17     16.55 o
  -6   6  14      914.92      799.81     36.91 o
  -5   6  14     1684.64     1579.95     50.25 o
  -4   6  14       73.91       88.42     10.16 o
  -3   6  14      251.61      231.42     13.74 o
  -2   6  14       64.02       74.73     12.77 o
  -1   6  14      827.53      766.25     27.43 o
   0   6  14      332.49      296.89     14.97 o
   1   6  14       17.81       12.11      7.63 o
   2   6  14     2592.71     2495.75     63.16 o
   3   6  14      284.71      305.80     16.27 o
   4   6  14      238.69      182.57     17.97 o
   5   6  14     2242.23     2127.05     81.15 o
   6   6  14        4.84       12.31     14.31 o
   7   6  14      336.10      334.13     42.14 o
   8   6  14      111.56       92.77     22.25 o
  -9   7  14      478.61      438.93     44.93 o
  -8   7  14      676.55      693.30    102.33 o
  -7   7  14      485.48      481.54     27.72 o
  -6   7  14     1521.44     1638.48     53.70 o
  -5   7  14      262.87      235.08     21.02 o
  -4   7  14       24.08       33.08      8.66 o
  -3   7  14     4115.08     3997.84     95.98 o
  -2   7  14     5105.60     5059.75    119.24 o
  -1   7  14     2740.32     2625.53     73.64 o
   0   7  14      736.50      771.19     26.07 o
   1   7  14      231.40      195.62     13.14 o
   2   7  14       32.47       39.09     13.03 o
   3   7  14     2916.65     2954.56     74.19 o
   4   7  14     1506.16     1491.52     56.43 o
   5   7  14      520.49      594.40     26.45 o
   6   7  14      162.26      169.70     17.83 o
   7   7  14      499.71      500.76    141.17 o
   8   7  14     1635.33     1642.73     88.04 o
  -8   8  14      247.15      230.82     33.35 o
  -7   8  14     1091.60     1070.05     80.76 o
  -6   8  14      747.79      785.03     39.23 o
  -5   8  14     1176.29     1258.35     50.80 o
  -4   8  14      744.95      717.54     25.42 o
  -3   8  14     4573.06     4559.76    109.09 o
  -2   8  14      872.10      773.46     26.18 o
  -1   8  14     3883.79     3710.80    101.08 o
   0   8  14      119.29      103.29     10.98 o
   1   8  14     1034.74     1066.49     39.21 o
   2   8  14     1390.76     1367.64     45.22 o
   3   8  14      979.18      955.00     35.26 o
   4   8  14     2736.12     2709.73     91.74 o
   5   8  14      262.64      274.32     21.76 o
   6   8  14      627.48      586.03     31.33 o
   7   8  14     1483.80     1373.69     59.73 o
   8   8  14       97.77      177.04     34.46 o
  -8   9  14      299.29      287.89     37.37 o
  -7   9  14       59.95       35.67     23.40 o
  -6   9  14       45.44       60.78     27.12 o
  -5   9  14       28.73       38.30     14.05 o
  -4   9  14      339.21      346.49     18.20 o
  -3   9  14      888.63      885.62     29.27 o
  -2   9  14       26.33       35.07     11.03 o
  -1   9  14       38.23       69.59     11.47 o
   0   9  14      120.45      142.62     13.77 o
   1   9  14      309.67      301.66     16.71 o
   2   9  14      223.20      226.19     22.76 o
   3   9  14        0.40       -2.38     10.21 o
   4   9  14      544.91      510.42     36.91 o
   5   9  14       32.38       36.48     12.06 o
   6   9  14       40.76       49.50     12.90 o
   7   9  14        1.72       -4.52     17.05 o
  -8  10  14      325.30      355.27     41.41 o
  -7  10  14      325.62      293.30     65.96 o
  -6  10  14       16.13        0.36     18.65 o
  -5  10  14     1343.92     1309.53     83.84 o
  -4  10  14        5.58        4.27      9.29 o
  -3  10  14       11.02        9.15      9.01 o
  -2  10  14      874.51      873.68     36.54 o
  -1  10  14     2737.90     2739.37     99.30 o
   0  10  14      364.67      345.11     18.38 o
   1  10  14      212.30      212.29     17.04 o
   2  10  14     1186.44     1202.16     41.84 o
   3  10  14       51.52       74.21     14.06 o
   4  10  14      995.92     1013.50     34.80 o
   5  10  14     2158.62     2159.05     60.92 o
   6  10  14      894.80      942.63     36.63 o
   7  10  14      479.39      511.12     47.53 o
  -7  11  14      582.64      572.30     48.73 o
  -6  11  14      984.14      929.81     58.24 o
  -5  11  14      601.74      630.29     46.21 o
  -4  11  14       71.55       75.59     15.62 o
  -3  11  14     4154.62     4057.53     99.50 o
  -2  11  14     7746.19     7891.92    183.84 o
  -1  11  14     1825.95     1842.79     57.79 o
   0  11  14      251.71      266.60     18.74 o
   1  11  14      442.57      462.11     25.02 o
   2  11  14      426.55      399.59     28.65 o
   3  11  14      164.61      155.66     17.26 o
   4  11  14     2455.44     2405.52     65.91 o
   5  11  14       17.02        5.74     15.25 o
   6  11  14      359.09      392.43     32.68 o
   7  11  14      208.64      215.71     33.70 o
  -7  12  14      452.94      457.60     62.88 o
  -6  12  14      109.42      112.02     48.70 o
  -5  12  14      143.90      216.72     30.07 o
  -4  12  14      493.07      494.29     26.66 o
  -3  12  14       38.90       58.50     11.62 o
  -2  12  14      266.25      303.22     18.15 o
  -1  12  14      894.81      898.09     33.85 o
   0  12  14        9.01       18.39     11.29 o
   1  12  14      565.22      538.93     27.84 o
   2  12  14       61.74       58.22     13.67 o
   3  12  14      750.15      769.20     35.08 o
   4  12  14     3769.92     3691.13     95.07 o
   5  12  14      819.05      696.15     41.96 o
   6  12  14       35.56       47.64     23.14 o
  -7  13  14        6.50      -11.81     23.87 o
  -6  13  14      244.98      160.70     31.24 o
  -5  13  14        7.00      -16.16     22.81 o
  -4  13  14     1000.06     1082.66     54.81 o
  -3  13  14      546.81      527.77     28.00 o
  -2  13  14     1122.70     1092.19     35.97 o
  -1  13  14       64.25       42.60     12.72 o
   0  13  14      593.33      618.98     37.37 o
   1  13  14      643.98      720.70     34.89 o
   2  13  14      634.12      642.79     32.15 o
   3  13  14       34.14       29.94     12.83 o
   4  13  14       48.98       39.74     18.92 o
   5  13  14       91.81       86.01     22.76 o
   6  13  14      601.75      590.02     41.20 o
  -6  14  14       45.37       73.98     27.03 o
  -5  14  14     1121.38     1105.90     75.21 o
  -4  14  14      127.89      177.18     18.89 o
  -3  14  14      330.84      342.37     29.36 o
  -2  14  14      673.63      735.58     40.17 o
  -1  14  14     1457.50     1488.84     60.86 o
   0  14  14      107.83       85.14     15.13 o
   1  14  14      494.24      518.65     28.78 o
   2  14  14      401.16      431.73     26.68 o
   3  14  14      630.06      620.74     65.25 o
   4  14  14       47.59       56.09     20.13 o
   5  14  14     1123.87     1180.93     55.76 o
  -5  15  14      111.95       55.31     27.37 o
  -4  15  14      637.53      571.25     36.89 o
  -3  15  14     2177.36     2151.60     79.14 o
  -2  15  14     1264.72     1177.84     69.36 o
  -1  15  14     1227.06     1268.59     54.02 o
   0  15  14       32.33       10.91     13.57 o
   1  15  14      972.96     1034.92     58.73 o
   2  15  14       14.15       20.92     17.05 o
   3  15  14       33.87       48.34     19.80 o
   4  15  14      308.43      246.40     28.69 o
   5  15  14      260.51      258.11     65.78 o
  -5  16  14       54.36       72.65     61.65 o
  -4  16  14       86.46      119.60     40.69 o
  -3  16  14      386.72      458.65     61.65 o
  -2  16  14      200.71      204.67     45.62 o
  -1  16  14        8.65       33.29     30.82 o
   0  16  14       16.02       50.70     25.89 o
   1  16  14       14.20       16.65     16.25 o
   2  16  14      114.74       88.68     21.47 o
   3  16  14      666.01      692.61     43.32 o
   4  16  14       83.73       67.60     22.40 o
  -4  17  14      953.50     1050.47     99.87 o
  -3  17  14        5.95       39.45     30.82 o
  -2  17  14      248.28      220.70     49.32 o
  -1  17  14      439.99      356.32     55.48 o
   0  17  14      746.25      683.05     75.21 o
   1  17  14      585.08      660.79     50.21 o
   2  17  14       23.36       21.95     23.19 o
   3  17  14      381.83      440.17     49.41 o
  -2  18  14      292.87      324.26     55.48 o
  -1  18  14      328.07      311.93     54.25 o
   0  18  14      882.67      906.21     87.54 o
   1  18  14      172.00      177.54     46.85 o
  -9   1  15      843.32      910.57     41.21 o
  -8   1  15      463.82      505.68     29.57 o
  -7   1  15       32.19       71.21     14.63 o
  -6   1  15     1214.26     1224.11     42.48 o
  -5   1  15        1.85        0.92      9.40 o
  -4   1  15     1373.59     1393.22     34.40 o
  -3   1  15     2466.75     2549.35     71.17 o
  -2   1  15     3477.82     3401.87    106.64 o
  -1   1  15     3094.07     3100.64     99.44 o
   0   1  15     1827.66     1744.00     74.10 o
   1   1  15     1021.41      996.92     48.82 o
   2   1  15       43.75       53.63     13.95 o
   3   1  15     1931.90     1991.05     58.03 o
   4   1  15      302.82      310.92     21.75 o
   5   1  15     1004.30     1090.69     38.61 o
   6   1  15       76.55       52.88     13.73 o
   7   1  15     2078.97     2183.85     65.71 o
   8   1  15        6.02       17.03     21.24 o
  -9   2  15      142.40      134.22     20.36 o
  -8   2  15     1919.71     1940.46     63.91 o
  -7   2  15      502.06      523.91     28.04 o
  -6   2  15     6318.76     6112.74    164.27 o
  -5   2  15      288.89      325.14     22.42 o
  -4   2  15        1.95        4.24      8.17 o
  -3   2  15    20351.16    18964.43    821.84 o
  -2   2  15      329.97      371.18     24.93 o
  -1   2  15     9874.35     9656.70    245.55 o
   0   2  15      140.86      154.37     14.85 o
   1   2  15      115.20      121.19     16.30 o
   2   2  15     1357.42     1288.08     51.61 o
   3   2  15      136.21      115.11     11.88 o
   4   2  15     8426.67     8406.50    607.59 o
   5   2  15      196.71      196.25     16.63 o
   6   2  15     3659.98     3807.40     87.96 o
   7   2  15      945.79      954.24     28.87 o
   8   2  15      661.31      737.87     55.36 o
  -9   3  15     1184.07     1130.04     54.24 o
  -8   3  15        6.37        3.89     14.05 o
  -7   3  15      312.00      340.15     27.58 o
  -6   3  15     1564.17     1543.24     75.69 o
  -5   3  15        2.79       35.20     13.08 o
  -4   3  15      923.55      979.45     33.67 o
  -3   3  15      177.20      169.83     16.91 o
  -2   3  15      223.34      208.45     13.38 o
  -1   3  15      132.44      125.61     14.02 o
   0   3  15     4026.70     3771.43    101.18 o
   1   3  15      320.71      324.82     17.31 o
   2   3  15       20.22       10.71      8.39 o
   3   3  15      689.20      680.51     26.77 o
   4   3  15       18.86       19.91     14.37 o
   5   3  15      187.49      217.14     17.70 o
   6   3  15      197.94      219.85     15.22 o
   7   3  15       28.65       35.11     18.33 o
   8   3  15      108.17      107.49     22.47 o
  -9   4  15        0.81       -8.52     18.02 o
  -8   4  15     1135.38     1058.20     50.37 o
  -7   4  15       58.28       59.94     17.25 o
  -6   4  15      131.07      128.57     18.16 o
  -5   4  15       93.26       93.53     15.53 o
  -4   4  15      633.18      662.52     26.75 o
  -3   4  15       17.60       13.30      8.30 o
  -2   4  15       96.58      124.17     10.27 o
  -1   4  15      197.92      191.20     11.58 o
   0   4  15     1016.52     1026.23     30.37 o
   1   4  15       54.46       68.35      8.99 o
   2   4  15       57.02       56.56      9.95 o
   3   4  15      510.37      531.13     24.17 o
   4   4  15       39.31       33.18     11.69 o
   5   4  15      448.65      545.40     49.12 o
   6   4  15      293.40      299.03     21.48 o
   7   4  15        4.02       -0.03     12.88 o
   8   4  15        4.14       38.61     19.83 o
  -9   5  15      713.20      820.27     58.80 o
  -8   5  15      193.02      136.25     21.97 o
  -7   5  15      147.07      134.49     23.27 o
  -6   5  15      461.21      477.95     30.74 o
  -5   5  15       67.91       76.10     14.88 o
  -4   5  15     1366.54     1345.17     39.83 o
  -3   5  15      404.07      451.06     20.78 o
  -2   5  15     3376.22     3266.94     87.70 o
  -1   5  15       80.45       63.49      9.93 o
   0   5  15     4126.60     4139.82     98.77 o
   1   5  15     3077.40     3068.55     75.62 o
   2   5  15       79.99       53.59      9.24 o
   3   5  15     4471.77     4590.64    127.28 o
   4   5  15       93.87       81.53     16.02 o
   5   5  15     3503.35     3402.95    111.62 o
   6   5  15     1285.13     1239.41     45.45 o
   7   5  15      521.86      632.00     40.75 o
   8   5  15      261.48      248.99     28.91 o
  -9   6  15       80.11       86.57     36.99 o
  -8   6  15      225.91      256.71     26.51 o
  -7   6  15      966.57      999.15     46.97 o
  -6   6  15      401.68      360.89     27.23 o
  -5   6  15     1209.24     1191.04     48.28 o
  -4   6  15        7.95        3.09      7.90 o
  -3   6  15     6600.42     6437.71    149.86 o
  -2   6  15       30.73       23.31      8.20 o
  -1   6  15     3844.50     3840.09    103.84 o
   0   6  15      917.96      902.06     37.72 o
   1   6  15      772.47      714.18     27.83 o
   2   6  15     2868.41     2787.43     70.12 o
   3   6  15       61.16       56.31      9.83 o
   4   6  15     9259.00     9015.14    270.40 o
   5   6  15        2.89        3.42     13.00 o
   6   6  15     1888.22     1792.00     58.84 o
   7   6  15     1087.75     1111.49     64.95 o
   8   6  15       68.22       94.02     22.25 o
  -8   7  15       20.30        1.56     21.87 o
  -7   7  15      113.14      137.85     20.95 o
  -6   7  15       16.76        6.61     18.99 o
  -5   7  15       91.84       77.34     15.52 o
  -4   7  15      351.58      386.79     19.39 o
  -3   7  15      116.49       86.06     10.65 o
  -2   7  15       37.88       41.42      9.69 o
  -1   7  15       49.62       39.95     10.03 o
   0   7  15       89.17       89.61     10.30 o
   1   7  15      311.60      289.98     15.90 o
   2   7  15       50.60       66.83     13.83 o
   3   7  15       14.92       12.69     10.32 o
   4   7  15     2142.88     2107.11     80.50 o
   5   7  15      528.21      508.64     30.77 o
   6   7  15      366.40      355.61     24.58 o
   7   7  15      160.47      126.90     22.92 o
  -8   8  15      633.45      598.81     69.04 o
  -7   8  15       68.33       51.67     23.68 o
  -6   8  15     1236.95     1231.76     51.81 o
  -5   8  15     2266.12     2222.64     78.75 o
  -4   8  15       87.38       96.35     11.36 o
  -3   8  15      452.08      482.93     21.10 o
  -2   8  15     1153.72     1114.08     33.49 o
  -1   8  15      370.37      366.39     21.71 o
   0   8  15       57.58       50.39      9.41 o
   1   8  15     3133.49     3066.29     76.27 o
   2   8  15      624.75      637.34     25.04 o
   3   8  15      100.11       96.39     16.08 o
   4   8  15        8.81        9.63     11.24 o
   5   8  15        0.49        8.09     10.60 o
   6   8  15      971.72     1058.68     42.18 o
   7   8  15      135.55      197.81     25.31 o
  -8   9  15       18.34       14.91     24.36 o
  -7   9  15      644.05      717.75    100.48 o
  -6   9  15     1093.19     1111.98     61.73 o
  -5   9  15      138.11      154.49     19.67 o
  -4   9  15     2957.58     2935.64     74.43 o
  -3   9  15       74.37       58.66     10.16 o
  -2   9  15     1450.13     1434.51     41.10 o
  -1   9  15      648.73      614.46     43.96 o
   0   9  15      204.70      203.67     22.22 o
   1   9  15      303.68      261.76     22.97 o
   2   9  15       73.15       78.75     12.44 o
   3   9  15     1444.30     1456.19     64.60 o
   4   9  15        6.01        4.73     11.19 o
   5   9  15     1381.02     1352.10     42.93 o
   6   9  15       25.21        4.10     12.59 o
   7   9  15      453.84      470.22     39.34 o
  -8  10  15       29.43       57.73     26.32 o
  -7  10  15      743.65      727.69     54.48 o
  -6  10  15      269.19      281.32     33.49 o
  -5  10  15      699.11      783.10     38.94 o
  -4  10  15      207.94      219.24     15.56 o
  -3  10  15     3260.31     3213.26     80.43 o
  -2  10  15      340.93      349.84     22.96 o
  -1  10  15      573.32      546.07     26.15 o
   0  10  15     1527.60     1519.87     43.42 o
   1  10  15       30.16       44.29     11.79 o
   2  10  15     2862.24     2740.02     79.93 o
   3  10  15       13.38       23.87     12.21 o
   4  10  15     2940.22     2898.53     85.34 o
   5  10  15       85.64       66.77     14.28 o
   6  10  15      242.05      261.64     27.96 o
   7  10  15      296.30      355.69     49.55 o
  -7  11  15       60.30       93.14     28.42 o
  -6  11  15        7.70      -18.07     18.86 o
  -5  11  15      180.76      166.97     27.20 o
  -4  11  15       90.52       80.03     12.38 o
  -3  11  15      557.40      478.26     22.55 o
  -2  11  15       12.38       38.85     10.68 o
  -1  11  15      246.18      281.61     30.08 o
   0  11  15       42.56       58.55     12.54 o
   1  11  15       89.58       87.43     13.81 o
   2  11  15      229.58      207.84     18.20 o
   3  11  15       65.75       97.53     15.73 o
   4  11  15      527.47      512.69     26.03 o
   5  11  15     1085.51     1078.01     50.77 o
   6  11  15       26.74       25.53     25.95 o
  -7  12  15       93.65       52.98     26.36 o
  -6  12  15        3.82       33.70     22.35 o
  -5  12  15      553.86      613.63     47.95 o
  -4  12  15      101.61      112.66     15.77 o
  -3  12  15      925.02      888.20     31.28 o
  -2  12  15      290.48      320.89     20.13 o
  -1  12  15      732.19      774.11     30.31 o
   0  12  15      197.18      209.97     17.93 o
   1  12  15       21.75       23.41     12.44 o
   2  12  15     2736.34     2734.99     81.63 o
   3  12  15        5.06       -1.80     12.32 o
   4  12  15     2407.69     2547.19     79.45 o
   5  12  15      617.01      585.48     51.40 o
   6  12  15      477.25      554.27     44.59 o
  -6  13  15      377.08      471.47     46.85 o
  -5  13  15       23.33       31.10     23.35 o
  -4  13  15      593.54      613.93     39.49 o
  -3  13  15      405.06      380.15     24.49 o
  -2  13  15      336.54      344.01     19.84 o
  -1  13  15       75.59       89.85     14.81 o
   0  13  15      489.69      541.96     28.36 o
   1  13  15      193.58      221.86     21.69 o
   2  13  15      249.19      245.60     24.63 o
   3  13  15     2333.38     2219.63    108.03 o
   4  13  15      127.39      148.19     23.40 o
   5  13  15     1310.89     1345.64     93.46 o
  -6  14  15      685.82      807.94     89.39 o
  -5  14  15       34.59       34.06     24.36 o
  -4  14  15        0.22      -19.60     19.60 o
  -3  14  15      375.62      425.11     26.44 o
  -2  14  15        0.46        3.67     15.03 o
  -1  14  15      204.30      184.72     18.73 o
   0  14  15      122.21      122.81     18.51 o
   1  14  15      235.25      216.24     20.15 o
   2  14  15       53.57       88.49     27.74 o
   3  14  15       75.18       82.68     20.62 o
   4  14  15       71.75       75.59     22.00 o
   5  14  15        8.16       -2.68     27.95 o
  -5  15  15      691.58      676.24    100.48 o
  -4  15  15     1298.47     1362.33     73.22 o
  -3  15  15      164.70      172.16     22.97 o
  -2  15  15       99.05      167.68     39.45 o
  -1  15  15      260.77      296.87     31.35 o
   0  15  15        2.80       16.19     18.91 o
   1  15  15       33.55       28.90     31.44 o
   2  15  15      290.06      281.03     48.51 o
   3  15  15       44.71       10.90     21.46 o
   4  15  15       58.53       49.37     21.70 o
  -4  16  15        7.59       12.33     29.59 o
  -3  16  15      340.79      431.53     59.18 o
  -2  16  15      166.59       96.17     36.99 o
  -1  16  15      288.36      287.28     50.55 o
   0  16  15      367.97      415.17     38.61 o
   1  16  15       53.60      102.94     25.10 o
   2  16  15      588.71      615.78     39.63 o
   3  16  15      282.49      239.84     28.16 o
  -3  17  15      143.17      160.28     45.62 o
  -2  17  15      544.35      567.15     69.04 o
  -1  17  15      265.93      278.64     50.55 o
   0  17  15      283.22      352.62     55.48 o
   1  17  15      491.01      514.57     68.43 o
   2  17  15       39.77       29.03     20.01 o
  -1  18  15       29.53       86.31     39.45 o
   0  18  15      210.19      239.19     49.32 o
  -9   0  16       86.57      138.09     44.39 o
  -8   0  16     1406.37     1403.09    106.03 o
  -7   0  16     1545.55     1395.69     99.87 o
  -6   0  16       21.47       18.49     25.89 o
  -5   0  16     1395.15     1488.16     98.64 o
  -4   0  16      651.47      597.09     48.70 o
  -3   0  16    10237.03    10534.32    378.01 o
  -2   0  16     1715.14     1633.65    102.33 o
  -1   0  16    11918.44    11816.51    611.54 o
   0   0  16      192.38      223.16     32.06 o
   1   0  16     5901.80     5755.37    307.00 o
   2   0  16     7671.48     7418.61    392.08 o
   3   0  16      273.92      221.93     33.29 o
   4   0  16     5679.86     5374.39    292.21 o
   5   0  16     2304.06     2310.05     98.01 o
   6   0  16     1455.04     1413.54     56.39 o
   7   0  16       37.67       12.26     15.11 o
   8   0  16      591.15      616.20     88.77 o
  -9   1  16      603.27      630.02     51.87 o
  -8   1  16      294.51      322.65     28.85 o
  -7   1  16      330.81      327.59     27.20 o
  -6   1  16      248.12      240.81     22.58 o
  -5   1  16     2099.23     2033.18     71.80 o
  -4   1  16      789.95      794.85     28.79 o
  -3   1  16      555.16      514.07     26.48 o
  -2   1  16     1975.13     1994.80     77.28 o
  -1   1  16     1647.94     1569.10     55.23 o
   0   1  16     2241.81     2211.50     73.72 o
   1   1  16        9.22       14.61      9.71 o
   2   1  16      317.66      321.75     22.04 o
   3   1  16      313.02      353.02     23.47 o
   4   1  16      993.51     1078.96     55.80 o
   5   1  16     1179.05     1207.42     66.64 o
   6   1  16       41.56       46.82     10.61 o
   7   1  16      125.36      137.05     14.04 o
   8   1  16      995.71      988.12     64.50 o
  -9   2  16       20.85       21.18     19.46 o
  -8   2  16        0.56       -0.44     17.33 o
  -7   2  16      266.57      280.09     25.23 o
  -6   2  16      894.98      814.27     38.99 o
  -5   2  16      605.27      657.78     35.89 o
  -4   2  16        7.63        8.20      8.92 o
  -3   2  16        1.69       -4.16     10.31 o
  -2   2  16       30.31       41.27     14.38 o
  -1   2  16     1975.45     1892.00     64.49 o
   0   2  16     1054.20     1101.24     65.15 o
   1   2  16     1352.76     1325.83     49.09 o
   2   2  16       43.73       22.42     10.42 o
   3   2  16       12.68        9.76     10.38 o
   4   2  16      272.62      255.43     26.58 o
   5   2  16        3.39       -8.13     11.85 o
   6   2  16       47.15       55.96     20.32 o
   7   2  16       10.27        0.52     12.13 o
   8   2  16      168.67      120.37     27.37 o
  -9   3  16     1363.19     1303.35     58.52 o
  -8   3  16      262.49      241.45     48.19 o
  -7   3  16      779.93      804.96     41.46 o
  -6   3  16      850.50      857.01     41.55 o
  -5   3  16      593.05      585.34     35.67 o
  -4   3  16     2464.14     2543.98     72.42 o
  -3   3  16        5.92       22.04      9.01 o
  -2   3  16     6827.60     6617.92    199.16 o
  -1   3  16      197.42      198.62     17.25 o
   0   3  16     2858.49     2956.79     95.35 o
   1   3  16      298.95      299.31     21.33 o
   2   3  16      502.71      463.55     26.77 o
   3   3  16      248.40      280.99     17.46 o
   4   3  16      516.95      594.35     30.79 o
   5   3  16      244.51      237.28     22.25 o
   6   3  16      529.13      571.18     26.52 o
   7   3  16       33.89       18.79     15.75 o
   8   3  16       69.60      146.36     30.51 o
  -9   4  16       88.16       86.07     27.55 o
  -8   4  16     2079.23     2123.65     79.67 o
  -7   4  16     1271.96     1243.17     55.30 o
  -6   4  16     1214.88     1159.24     75.78 o
  -5   4  16      874.48      965.68     41.61 o
  -4   4  16      460.36      456.80     22.30 o
  -3   4  16     4602.30     4601.07    122.90 o
  -2   4  16     1688.97     1658.62     49.69 o
  -1   4  16     7200.60     6904.79    277.62 o
   0   4  16       84.35       83.38     10.21 o
   1   4  16     1488.41     1546.23     47.60 o
   2   4  16     2444.93     2233.47     93.07 o
   3   4  16      807.03      838.79     51.72 o
   4   4  16     4810.08     5016.07    156.55 o
   5   4  16      410.50      364.28     26.46 o
   6   4  16     1363.77     1413.84     76.06 o
   7   4  16       43.22       55.47     18.42 o
   8   4  16     1198.69     1199.67    116.51 o
  -8   5  16      817.62      730.92     42.36 o
  -7   5  16       68.87       98.07     27.16 o
  -6   5  16       55.86       51.41     15.77 o
  -5   5  16      362.61      385.99     26.72 o
  -4   5  16      762.65      778.90     33.10 o
  -3   5  16     1840.26     1914.82     70.16 o
  -2   5  16     1458.17     1519.02     41.48 o
  -1   5  16        2.96       -3.24      8.00 o
   0   5  16     2622.31     2740.76     68.66 o
   1   5  16      430.45      412.89     18.83 o
   2   5  16      489.54      439.58     25.34 o
   3   5  16      256.15      259.15     35.77 o
   4   5  16      237.00      268.21     19.16 o
   5   5  16      539.58      459.51     29.53 o
   6   5  16       21.00       31.11     16.72 o
   7   5  16        9.01       12.00     16.93 o
   8   5  16        2.49       12.44     23.87 o
  -8   6  16       19.09       11.15     17.19 o
  -7   6  16       59.85       56.04     17.84 o
  -6   6  16      335.77      306.38     25.67 o
  -5   6  16       19.93        9.92     15.10 o
  -4   6  16       22.82       54.10     11.82 o
  -3   6  16       94.96       84.28     10.71 o
  -2   6  16      126.60      116.20     11.05 o
  -1   6  16     1211.55     1214.92     39.53 o
   0   6  16      609.06      555.30     21.79 o
   1   6  16     2532.93     2447.56     62.74 o
   2   6  16     1466.50     1586.39     49.23 o
   3   6  16      720.22      722.75     26.20 o
   4   6  16     1678.28     1599.61     59.98 o
   5   6  16        3.56       16.14     17.46 o
   6   6  16     1583.53     1583.31     54.28 o
   7   6  16       42.37       57.45     16.13 o
  -8   7  16        0.08       14.38     26.51 o
  -7   7  16     1830.72     1899.43     72.70 o
  -6   7  16      361.61      395.90     28.88 o
  -5   7  16      264.50      279.21     31.54 o
  -4   7  16     1937.59     1811.29     49.30 o
  -3   7  16      266.61      256.87     15.86 o
  -2   7  16     5672.96     5635.06    132.26 o
  -1   7  16       53.27       67.78     11.17 o
   0   7  16     1325.23     1334.54     44.81 o
   1   7  16      113.89      100.24     11.30 o
   2   7  16     1387.07     1377.91     40.35 o
   3   7  16     2457.31     2466.77     72.54 o
   4   7  16       24.55       17.70     18.15 o
   5   7  16      213.42      221.65     22.88 o
   6   7  16      580.93      581.10     37.37 o
   7   7  16     1432.16     1382.90     82.35 o
  -8   8  16      540.73      604.38     49.85 o
  -7   8  16       61.56       74.70     24.88 o
  -6   8  16     1440.25     1460.02     58.52 o
  -5   8  16      208.13      219.15     21.81 o
  -4   8  16     1072.10     1124.08     34.76 o
  -3   8  16     3958.31     3872.98     94.65 o
  -2   8  16      268.65      242.70     15.20 o
  -1   8  16     6091.31     6161.15    162.84 o
   0   8  16        5.71        6.49     10.08 o
   1   8  16      272.42      285.28     16.60 o
   2   8  16      782.42      866.99     38.81 o
   3   8  16      260.58      276.08     20.08 o
   4   8  16       24.90       26.50     12.48 o
   5   8  16      362.43      377.20     21.90 o
   6   8  16      645.15      669.87     34.50 o
   7   8  16       27.17       19.45     19.99 o
  -8   9  16      481.52      453.02     46.85 o
  -7   9  16        0.14        4.30     21.61 o
  -6   9  16        0.04      -13.09     18.78 o
  -5   9  16      202.41      232.63     26.06 o
  -4   9  16        6.57       -0.97      9.19 o
  -3   9  16      428.72      459.62     21.19 o
  -2   9  16      178.94      173.88     13.66 o
  -1   9  16       76.18       65.14     11.98 o
   0   9  16      160.62      181.34     13.96 o
   1   9  16      156.72      178.84     14.27 o
   2   9  16        3.07       -6.87     10.39 o
   3   9  16      524.21      546.80     28.45 o
   4   9  16        2.30        7.98     11.86 o
   5   9  16      227.32      216.33     23.25 o
   6   9  16      197.29      170.10     24.65 o
   7   9  16        0.76       -2.61     18.28 o
  -7  10  16       25.64       11.40     22.22 o
  -6  10  16      200.01      235.49     31.60 o
  -5  10  16      112.46      150.61     19.93 o
  -4  10  16      348.84      367.08     19.87 o
  -3  10  16       14.73       26.88     10.49 o
  -2  10  16      300.67      352.46     19.04 o
  -1  10  16     1452.03     1462.37     59.62 o
   0  10  16      453.85      483.37     27.38 o
   1  10  16      369.96      347.47     22.01 o
   2  10  16      581.05      572.30     28.93 o
   3  10  16       56.11       76.37     14.96 o
   4  10  16      123.51      101.97     24.91 o
   5  10  16      467.17      468.21     39.01 o
   6  10  16      797.90      832.36     47.68 o
  -7  11  16     1958.19     1767.58     90.15 o
  -6  11  16      993.32     1082.45    151.65 o
  -5  11  16      268.33      269.27     32.12 o
  -4  11  16      746.61      756.95     29.39 o
  -3  11  16       14.55       24.86     10.85 o
  -2  11  16     2322.93     2392.24     63.28 o
  -1  11  16      219.35      256.59     23.85 o
   0  11  16     1644.38     1709.06     58.73 o
   1  11  16       31.54       41.03     12.74 o
   2  11  16     1189.59     1229.80     44.17 o
   3  11  16     2333.21     2337.18     72.08 o
   4  11  16     1384.56     1427.88     45.40 o
   5  11  16     1446.08     1366.04     59.51 o
   6  11  16        2.22       -5.44     23.71 o
  -6  12  16       49.74        8.63     23.40 o
  -5  12  16      193.07      223.60     31.74 o
  -4  12  16      638.07      566.32     34.06 o
  -3  12  16       34.80       24.03     11.28 o
  -2  12  16     1885.07     1858.30     52.25 o
  -1  12  16     1556.15     1496.68     50.23 o
   0  12  16      121.10      121.94     15.74 o
   1  12  16      158.60      148.58     16.64 o
   2  12  16      394.38      397.14     35.99 o
   3  12  16      772.46      806.40     48.57 o
   4  12  16      450.59      516.23     36.54 o
   5  12  16       87.78       87.79     21.47 o
   6  12  16      609.50      575.97     41.50 o
  -6  13  16        5.31       36.86     23.99 o
  -5  13  16      401.79      406.77     59.18 o
  -4  13  16        1.83       -0.96     20.34 o
  -3  13  16      169.96      221.05     20.30 o
  -2  13  16       58.25       57.47     12.21 o
  -1  13  16      324.74      315.79     22.17 o
   0  13  16     1003.68     1036.24     40.20 o
   1  13  16     1429.49     1384.41     48.97 o
   2  13  16      640.63      627.27     46.49 o
   3  13  16       69.14       49.46     22.22 o
   4  13  16        1.93       -5.28     18.23 o
   5  13  16      750.97      747.68     46.48 o
  -5  14  16      525.77      567.18     51.17 o
  -4  14  16      471.33      511.49     43.56 o
  -3  14  16      912.08      936.19     39.54 o
  -2  14  16      226.25      266.06     25.34 o
  -1  14  16      636.31      674.10     50.45 o
   0  14  16      145.14      163.60     33.91 o
   1  14  16      874.72      904.02     54.74 o
   2  14  16      596.82      648.52     48.61 o
   3  14  16      448.56      483.13     36.06 o
   4  14  16       14.11        0.43     18.74 o
  -5  15  16      439.47      512.50     47.08 o
  -4  15  16     1332.88     1218.79     68.43 o
  -3  15  16        2.09        9.86     27.12 o
  -2  15  16      244.48      198.50     43.15 o
  -1  15  16      473.50      441.80     38.09 o
   0  15  16      526.88      564.82     45.00 o
   1  15  16      172.79      201.94     29.99 o
   2  15  16       42.16       18.54     21.91 o
   3  15  16     1411.69     1442.11     62.57 o
   4  15  16       44.20       17.23     20.73 o
  -4  16  16      275.82      372.35     57.95 o
  -3  16  16      261.93      304.54     53.02 o
  -2  16  16        3.16        9.86     28.36 o
  -1  16  16      192.66      205.90     44.39 o
   0  16  16        1.62       40.69     22.12 o
   1  16  16       20.04       56.92     23.35 o
   2  16  16      623.70      527.47     37.42 o
   3  16  16      134.68      172.80     34.25 o
  -2  17  16      209.89      253.99     50.55 o
  -1  17  16       48.06       25.89     34.52 o
   0  17  16     1239.64     1226.78     98.64 o
   1  17  16      706.86      767.36     71.89 o
  -9   1  17      660.07      737.68     57.06 o
  -8   1  17        3.64      -18.07     21.03 o
  -7   1  17     1175.82     1117.38     62.29 o
  -6   1  17      239.95      254.14     29.99 o
  -5   1  17     3021.48     2817.93    117.70 o
  -4   1  17      371.54      329.70     18.53 o
  -3   1  17      151.66      184.88     24.69 o
  -2   1  17     3958.63     4042.01    126.55 o
  -1   1  17      585.35      623.29     30.57 o
   0   1  17       30.99       31.47     11.76 o
   1   1  17      839.78      805.72     35.32 o
   2   1  17     2270.70     2167.23     74.21 o
   3   1  17      569.64      591.69     32.20 o
   4   1  17      109.16       88.42     15.57 o
   5   1  17      619.61      631.95     35.55 o
   6   1  17      167.62      234.72     19.76 o
   7   1  17     1064.66      992.17     32.79 o
   8   1  17      179.99      200.42     33.91 o
  -9   2  17      677.31      673.09     53.10 o
  -8   2  17     1206.67     1058.40     61.42 o
  -7   2  17      112.54       82.89     25.28 o
  -6   2  17     3874.84     3702.32    151.26 o
  -5   2  17      116.57      136.25     23.49 o
  -4   2  17     6573.99     6437.47    195.25 o
  -3   2  17     1662.64     1536.34     55.61 o
  -2   2  17     2454.14     2372.02     79.38 o
  -1   2  17      854.66      830.33     35.53 o
   0   2  17     1745.41     1736.65     60.94 o
   1   2  17     5682.27     5548.84    170.02 o
   2   2  17      388.72      455.75     26.77 o
   3   2  17      721.09      863.53     37.96 o
   4   2  17     4145.45     4158.65    132.35 o
   5   2  17     3147.64     3052.31    102.47 o
   6   2  17     1578.15     1607.87     49.80 o
   7   2  17       99.98       67.86     15.90 o
   8   2  17      708.71      766.78     57.46 o
  -8   3  17        8.70       -1.23     20.92 o
  -7   3  17     1283.26     1186.41     64.04 o
  -6   3  17      121.50      122.31     23.96 o
  -5   3  17      275.48      241.05     35.76 o
  -4   3  17      320.96      265.35     20.50 o
  -3   3  17      436.66      385.68     24.24 o
  -2   3  17     5802.96     5974.90    182.32 o
  -1   3  17      770.75      768.79     34.34 o
   0   3  17       53.48       58.36     12.33 o
   1   3  17      238.68      220.60     18.97 o
   2   3  17       35.73       25.55     11.69 o
   3   3  17      293.69      286.58     22.00 o
   4   3  17        4.77       -4.22     11.76 o
   5   3  17      497.93      470.87     30.42 o
   6   3  17      139.30      164.93     18.86 o
   7   3  17       24.67       26.75     16.77 o
  -8   4  17       49.98       43.70     23.11 o
  -7   4  17       84.70       85.98     24.56 o
  -6   4  17      947.76      994.46     44.70 o
  -5   4  17      263.05      269.15     22.26 o
  -4   4  17      464.12      432.06     25.94 o
  -3   4  17       73.59       51.68     17.12 o
  -2   4  17      587.65      562.34     29.83 o
  -1   4  17       49.76       62.37     12.96 o
   0   4  17     1297.95     1247.01     47.44 o
   1   4  17     1293.95     1334.60     50.53 o
   2   4  17       89.11       57.82     13.04 o
   3   4  17      570.77      564.09     34.73 o
   4   4  17       19.36       18.80     12.77 o
   5   4  17      341.84      324.70     48.72 o
   6   4  17        2.16      -13.04     13.04 o
   7   4  17      340.07      371.22     48.56 o
  -8   5  17        6.70       14.88     17.77 o
  -7   5  17     2379.93     2458.84     88.48 o
  -6   5  17      583.74      600.76     35.69 o
  -5   5  17     1870.02     1909.94     69.34 o
  -4   5  17      776.77      784.44     50.64 o
  -3   5  17       94.42       87.88     14.69 o
  -2   5  17      434.38      461.76     31.14 o
  -1   5  17      734.28      735.38     33.41 o
   0   5  17       18.28       24.57      9.61 o
   1   5  17        3.58        7.44     11.75 o
   2   5  17     2740.34     2500.59     84.20 o
   3   5  17      453.38      440.11     32.83 o
   4   5  17     4292.15     4143.51    132.80 o
   5   5  17     1399.30     1287.31    200.35 o
   6   5  17       10.02       13.77     15.29 o
   7   5  17      596.77      576.91     49.21 o
  -8   6  17      490.85      512.31     58.85 o
  -7   6  17      225.22      227.81     25.51 o
  -6   6  17     2000.35     2102.59     81.56 o
  -5   6  17      279.13      280.56     23.41 o
  -4   6  17     1550.77     1406.63     46.07 o
  -3   6  17       21.52       29.41     11.08 o
  -2   6  17     4646.51     4475.46    107.34 o
  -1   6  17     1823.49     1800.94     54.17 o
   0   6  17     1194.52     1177.35     35.02 o
   1   6  17      799.70      817.65     31.11 o
   2   6  17      238.72      218.84     14.80 o
   3   6  17     1769.73     1864.48     57.75 o
   4   6  17     4513.86     4357.50    245.92 o
   5   6  17     1908.52     1865.44    126.99 o
   6   6  17     1048.72     1086.36     50.84 o
   7   6  17        0.97       24.08     30.82 o
  -8   7  17       23.69       14.18     24.36 o
  -7   7  17       12.64       47.18     18.81 o
  -6   7  17        0.14        5.93     16.04 o
  -5   7  17      184.78      219.42     21.73 o
  -4   7  17       22.86       25.78      9.52 o
  -3   7  17      225.99      272.08     16.24 o
  -2   7  17     3722.27     3586.32     90.22 o
  -1   7  17      449.52      424.88     27.58 o
   0   7  17        6.49       13.01      8.64 o
   1   7  17       66.91       87.69     11.32 o
   2   7  17      318.80      320.60     19.24 o
   3   7  17      472.07      498.53     26.48 o
   4   7  17       70.36       58.18     17.09 o
   5   7  17       95.46       61.12     26.90 o
   6   7  17      241.39      193.06     24.49 o
   7   7  17       15.87       29.87     24.84 o
  -8   8  17       28.83       35.17     24.74 o
  -7   8  17       26.44       48.55     23.26 o
  -6   8  17     3175.71     3112.98    106.76 o
  -5   8  17      319.50      287.38     38.97 o
  -4   8  17     2913.89     2763.05     70.82 o
  -3   8  17       24.00       36.68     11.74 o
  -2   8  17      238.47      242.99     15.31 o
  -1   8  17      740.21      746.60     43.42 o
   0   8  17      437.40      458.97     27.71 o
   1   8  17      864.46      927.20     41.18 o
   2   8  17      103.05      102.77     14.33 o
   3   8  17      887.58      926.30     36.20 o
   4   8  17      254.95      307.12     30.43 o
   5   8  17       29.26       30.95     22.99 o
   6   8  17        8.50       13.73     17.99 o
   7   8  17      166.03      221.27     35.71 o
  -7   9  17      534.03      506.10     45.11 o
  -6   9  17      284.07      264.50     25.14 o
  -5   9  17     3021.91     3018.35    102.91 o
  -4   9  17     1053.56     1033.77     33.81 o
  -3   9  17     2773.90     2823.55     72.41 o
  -2   9  17     2111.12     2022.75     69.24 o
  -1   9  17      525.42      529.33     26.02 o
   0   9  17     1395.39     1372.38     47.33 o
   1   9  17      922.96      873.61     30.15 o
   2   9  17      865.23      857.74     34.51 o
   3   9  17     1464.55     1363.82     47.44 o
   4   9  17     1815.42     1887.92     60.66 o
   5   9  17        9.62       23.64     24.07 o
   6   9  17       35.51        8.58     17.77 o
  -7  10  17       17.60       36.10     24.88 o
  -6  10  17     1184.47     1161.42    102.95 o
  -5  10  17      340.44      282.30     34.01 o
  -4  10  17      540.36      547.06     27.81 o
  -3  10  17      187.73      212.10     15.72 o
  -2  10  17       80.33       81.35     12.82 o
  -1  10  17      536.92      532.70     33.10 o
   0  10  17      972.23      960.69     32.18 o
   1  10  17       24.93       11.83     11.07 o
   2  10  17      216.40      219.91     19.04 o
   3  10  17      466.90      492.43     28.02 o
   4  10  17     2162.55     2080.53     66.57 o
   5  10  17      616.82      526.99     39.40 o
   6  10  17      341.55      323.99     69.68 o
  -7  11  17       23.27       27.85     24.88 o
  -6  11  17        0.11      -25.28     25.28 o
  -5  11  17        8.93        0.68     18.91 o
  -4  11  17        8.91        1.21     18.02 o
  -3  11  17      310.53      330.94     19.71 o
  -2  11  17       65.60       54.64     11.87 o
  -1  11  17        5.03       10.65      9.85 o
   0  11  17       15.91      -10.17     11.10 o
   1  11  17       11.10       18.30     12.01 o
   2  11  17      235.81      270.21     24.74 o
   3  11  17        6.27       29.79     13.97 o
   4  11  17      144.94      106.13     26.11 o
   5  11  17       91.01       92.26     20.83 o
   6  11  17       13.59       -7.62     25.63 o
  -6  12  17     1211.33     1295.53     72.22 o
  -5  12  17      394.79      410.85     39.60 o
  -4  12  17      831.03      892.00     53.61 o
  -3  12  17       11.58        9.46     10.92 o
  -2  12  17       25.73       44.30     12.81 o
  -1  12  17       45.22       64.90     14.27 o
   0  12  17      425.84      432.74     27.58 o
   1  12  17      812.03      820.16     42.82 o
   2  12  17        2.24       -1.62     12.84 o
   3  12  17     1255.68     1384.59     91.24 o
   4  12  17      701.97      650.51     41.00 o
   5  12  17      371.98      402.29     35.10 o
  -6  13  17       73.34       53.02     56.72 o
  -5  13  17      653.09      655.13     50.54 o
  -4  13  17      260.18      287.43     33.97 o
  -3  13  17     1802.83     1814.98    105.00 o
  -2  13  17      289.80      280.87     21.58 o
  -1  13  17      679.14      711.40     44.13 o
   0  13  17     1021.39     1077.35     41.74 o
   1  13  17       37.52       39.59     19.83 o
   2  13  17     1264.79     1369.12     71.02 o
   3  13  17      115.76      145.18     28.24 o
   4  13  17     1213.25     1080.97     53.60 o
   5  13  17       15.28       31.69     20.35 o
  -5  14  17      162.11      199.14     36.37 o
  -4  14  17        2.04      -19.55     19.55 o
  -3  14  17      118.76       98.82     20.11 o
  -2  14  17       60.29       93.39     22.12 o
  -1  14  17     1118.40     1121.47     60.55 o
   0  14  17        2.29        4.93     18.73 o
   1  14  17       55.82       80.09     39.45 o
   2  14  17       33.95       24.15     22.12 o
   3  14  17      331.17      312.54     45.77 o
   4  14  17      814.29      835.09     49.30 o
  -4  15  17      130.50      165.21     40.69 o
  -3  15  17       38.41       83.84     34.52 o
  -2  15  17      294.64      276.18     48.08 o
  -1  15  17       99.06      110.21     24.22 o
   0  15  17      128.45      146.52     32.06 o
   1  15  17      387.13      322.54     60.41 o
   2  15  17      177.08      110.45     27.37 o
   3  15  17      284.48      266.36     29.35 o
  -3  16  17      460.99      546.19     66.58 o
  -2  16  17      122.84      210.83     43.15 o
  -1  16  17      284.29      309.47     51.78 o
   0  16  17       48.74       64.62     23.09 o
   1  16  17      631.92      738.18     53.61 o
   2  16  17      550.27      550.09     38.32 o
  -1  17  17        8.70       57.95     35.76 o
   0  17  17      628.64      658.39     75.21 o
  -8   0  18      150.59       97.40     36.99 o
  -7   0  18      419.32      409.34     53.02 o
  -6   0  18      680.47      568.39     60.41 o
  -5   0  18     1830.96     1600.36    107.27 o
  -4   0  18     1140.02     1103.71     58.56 o
  -3   0  18      340.66      316.00     33.29 o
  -2   0  18     3519.37     3419.85    132.78 o
  -1   0  18       66.91       56.72     23.43 o
   0   0  18       41.41       55.48     23.43 o
   1   0  18       29.56       23.43     19.73 o
   2   0  18      630.31      681.82     62.88 o
   3   0  18     3302.36     3423.88    196.04 o
   4   0  18       11.59       18.01     15.62 o
   5   0  18     7014.81     7390.25    399.47 o
   6   0  18       87.45      167.19     26.11 o
   7   0  18      696.89      538.23     87.54 o
  -8   1  18       16.58       38.24     23.35 o
  -7   1  18       59.94       58.56     22.67 o
  -6   1  18      202.38      213.63     28.32 o
  -5   1  18      727.71      694.59     51.78 o
  -4   1  18       17.34       14.40     11.21 o
  -3   1  18       78.01       90.87     14.86 o
  -2   1  18      698.78      620.89     53.93 o
  -1   1  18     1853.16     1856.15     81.22 o
   0   1  18      479.78      514.75     28.67 o
   1   1  18      659.58      720.21     44.79 o
   2   1  18     2020.13     2257.33     78.00 o
   3   1  18      343.61      331.72     24.39 o
   4   1  18     1749.07     1657.63     72.23 o
   5   1  18      384.98      365.24     51.17 o
   6   1  18      719.50      792.63     50.90 o
   7   1  18       35.58       28.08     18.51 o
  -8   2  18      118.74      114.07     28.96 o
  -7   2  18      112.51       89.62     24.84 o
  -6   2  18      130.28      148.94     42.54 o
  -5   2  18       40.97       15.36     16.98 o
  -4   2  18       22.62       29.82     12.54 o
  -3   2  18       12.87       -4.38     11.24 o
  -2   2  18      680.41      635.57     32.41 o
  -1   2  18      515.94      478.30     27.41 o
   0   2  18       68.12       79.46     13.52 o
   1   2  18      146.06      150.77     18.39 o
   2   2  18      347.46      300.65     22.49 o
   3   2  18       31.18       37.92     13.24 o
   4   2  18       10.87       13.60     16.55 o
   5   2  18       72.51       92.81     21.24 o
   6   2  18        3.39       -1.62     12.31 o
   7   2  18        9.59        5.57     21.74 o
  -8   3  18      633.18      616.45     49.60 o
  -7   3  18     1045.21     1090.05     61.83 o
  -6   3  18      410.54      431.73     61.65 o
  -5   3  18      749.96      757.73     68.43 o
  -4   3  18      265.89      211.99     19.41 o
  -3   3  18     1236.80     1270.48     76.01 o
  -2   3  18     3086.43     2951.59     96.71 o
  -1   3  18     2045.08     2023.32     69.74 o
   0   3  18     3754.54     3724.84    118.60 o
   1   3  18        7.87       32.06     12.10 o
   2   3  18     1167.71     1137.58     65.00 o
   3   3  18      805.53      705.11     35.81 o
   4   3  18     3062.20     2985.53    100.30 o
   5   3  18      170.37      215.64     27.86 o
   6   3  18      665.24      713.77     41.34 o
   7   3  18       17.67        2.36     30.82 o
  -8   4  18      155.01      104.55     27.90 o
  -7   4  18      546.25      518.02     43.10 o
  -6   4  18     2761.26     2651.21    115.07 o
  -5   4  18       91.51       71.02     20.87 o
  -4   4  18     2162.02     2017.36     70.47 o
  -3   4  18      581.83      605.92     31.35 o
  -2   4  18     2907.04     2746.61     90.96 o
  -1   4  18      321.55      286.68     21.36 o
   0   4  18      252.72      228.91     19.85 o
   1   4  18     1814.22     1878.75     66.63 o
   2   4  18      346.96      291.30     22.53 o
   3   4  18     1633.86     1605.41     60.01 o
   4   4  18      125.86      147.32     18.74 o
   5   4  18     3922.48     3781.43    221.93 o
   6   4  18      122.85      124.31     20.83 o
   7   4  18        5.52        9.25     21.80 o
  -8   5  18      119.01      147.39     29.99 o
  -7   5  18       70.97       39.15     23.09 o
  -6   5  18       18.82       13.81     48.08 o
  -5   5  18      561.03      473.42     38.73 o
  -4   5  18      108.48      112.00     15.95 o
  -3   5  18       50.61       45.24     13.19 o
  -2   5  18       59.21       57.24     13.73 o
  -1   5  18        1.44       11.61     11.34 o
   0   5  18        2.66       -2.05     11.39 o
   1   5  18     1434.27     1290.95     50.29 o
   2   5  18      368.25      371.69     25.36 o
   3   5  18       19.95        8.22     12.81 o
   4   5  18      253.08      278.45     24.66 o
   5   5  18      215.08      202.20     41.92 o
   6   5  18       82.25       46.95     17.55 o
   7   5  18       64.47       65.45     35.14 o
  -8   6  18      227.60      225.54     36.37 o
  -7   6  18      167.00      141.49     28.73 o
  -6   6  18      191.66      184.87     27.86 o
  -5   6  18      689.90      610.31     43.49 o
  -4   6  18        7.81       -4.01     11.97 o
  -3   6  18      584.57      596.42     36.92 o
  -2   6  18      414.10      385.37     21.65 o
  -1   6  18       90.10       61.40     16.80 o
   0   6  18      429.92      432.01     26.34 o
   1   6  18      109.11      134.27     14.44 o
   2   6  18      162.70      131.78     16.54 o
   3   6  18      174.68      215.65     21.06 o
   4   6  18      190.35      204.51     27.20 o
   5   6  18      858.69      906.21     85.07 o
   6   6  18      349.49      358.34     41.30 o
   7   6  18      139.48      167.05     32.22 o
  -8   7  18       54.73       13.56     38.22 o
  -7   7  18      929.86     1026.65     62.12 o
  -6   7  18      240.85      214.26     29.84 o
  -5   7  18      814.12      774.36    106.03 o
  -4   7  18       93.26       99.32     16.00 o
  -3   7  18     1842.11     1798.96     55.39 o
  -2   7  18      782.16      816.01     31.55 o
  -1   7  18      349.03      399.88     40.01 o
   0   7  18     2360.36     2401.59     70.54 o
   1   7  18     1159.04     1132.66     39.61 o
   2   7  18     1693.92     1626.87     52.07 o
   3   7  18        0.17      -11.09     11.09 o
   4   7  18      976.35      909.52     70.28 o
   5   7  18      278.88      316.87     50.55 o
   6   7  18      815.21      992.49    114.05 o
  -7   8  18      199.71      219.46     48.08 o
  -6   8  18      595.54      536.16     43.97 o
  -5   8  18      857.66      861.75     41.78 o
  -4   8  18     1014.64      984.37     36.54 o
  -3   8  18       23.27        4.36     14.77 o
  -2   8  18     1349.67     1379.28     45.40 o
  -1   8  18      564.57      554.23     31.46 o
   0   8  18      361.50      315.47     20.33 o
   1   8  18     2227.51     2281.67     68.24 o
   2   8  18        8.02       20.11     19.67 o
   3   8  18     1722.38     1782.49     66.64 o
   4   8  18      406.64      447.94     31.30 o
   5   8  18     2987.16     3034.27    187.41 o
   6   8  18      163.90      200.46     32.12 o
  -7   9  18      117.78      101.10     43.15 o
  -6   9  18      201.58      228.06     24.56 o
  -5   9  18        0.05       12.38     15.13 o
  -4   9  18       32.79       53.16     15.42 o
  -3   9  18       16.24        6.78      9.91 o
  -2   9  18      909.40      882.07     30.37 o
  -1   9  18      205.61      191.48     16.79 o
   0   9  18      526.68      559.33     39.41 o
   1   9  18      415.20      363.87     22.21 o
   2   9  18      153.01      166.94     19.30 o
   3   9  18       44.06       31.41     26.00 o
   4   9  18       33.11       40.13     19.12 o
   5   9  18        3.72       26.57     20.47 o
   6   9  18      333.87      354.18     57.33 o
  -7  10  18      175.30      140.12     30.21 o
  -6  10  18      490.33      501.90     58.56 o
  -5  10  18      188.87      186.33     22.37 o
  -4  10  18      806.37      817.22     40.73 o
  -3  10  18      286.31      266.38     17.42 o
  -2  10  18     3799.94     3680.78     91.73 o
  -1  10  18     1445.89     1535.65     50.54 o
   0  10  18       80.28       92.00     12.48 o
   1  10  18      928.96      971.96     37.29 o
   2  10  18      291.06      305.75     21.95 o
   3  10  18     1562.17     1749.67     57.90 o
   4  10  18      241.62      219.46     43.15 o
   5  10  18     1018.28     1048.12     62.77 o
   6  10  18      169.53      181.95     32.12 o
  -6  11  18        7.66      -20.71     20.71 o
  -5  11  18     1035.83      976.63    108.50 o
  -4  11  18        8.40       13.25     15.32 o
  -3  11  18      416.89      471.13     23.41 o
  -2  11  18       21.85       22.02     13.42 o
  -1  11  18       20.70       33.31     14.06 o
   0  11  18     2329.71     2279.67     75.62 o
   1  11  18      237.09      265.25     33.99 o
   2  11  18      906.86      960.55     48.58 o
   3  11  18      253.47      267.79     32.68 o
   4  11  18     1052.65      947.66     77.06 o
   5  11  18      110.08      105.06     26.58 o
  -6  12  18      828.00      889.39     61.88 o
  -5  12  18      343.09      429.81     86.31 o
  -4  12  18       21.15       18.39     25.28 o
  -3  12  18        1.45        6.94     13.02 o
  -2  12  18      919.32      985.24     34.16 o
  -1  12  18      635.97      640.08     31.73 o
   0  12  18     1007.42      978.98     38.36 o
   1  12  18       65.48       82.61     21.80 o
   2  12  18      130.83      141.98     27.74 o
   3  12  18      439.86      453.92     61.03 o
   4  12  18       51.52       30.77     19.50 o
   5  12  18      741.74      744.39     60.41 o
  -5  13  18       67.74       81.81     26.65 o
  -4  13  18        7.91       14.23     21.59 o
  -3  13  18     1542.99     1653.15     60.68 o
  -2  13  18       43.91       33.16     14.02 o
  -1  13  18       20.50       11.45     22.19 o
   0  13  18       65.46       76.56     22.22 o
   1  13  18       12.52        0.00     19.18 o
   2  13  18       67.96       45.83     43.77 o
   3  13  18      188.77      259.78     33.49 o
   4  13  18        2.16      -10.75     17.86 o
  -4  14  18     2102.11     2309.97    105.92 o
  -3  14  18        1.53       25.89     30.82 o
  -2  14  18      878.05      938.75     55.23 o
  -1  14  18      535.83      532.11     90.62 o
   0  14  18      116.84      142.99     25.71 o
   1  14  18     1552.49     1596.64     78.90 o
   2  14  18        0.81      -19.83     19.83 o
   3  14  18     3300.75     3220.18    114.13 o
  -3  15  18      952.37     1168.83     94.94 o
  -2  15  18      473.25      447.56     59.18 o
  -1  15  18      148.23      177.23     28.61 o
   0  15  18     1057.73     1151.20     63.64 o
   1  15  18      112.01       98.74     25.71 o
   2  15  18      899.45      846.11     58.39 o
  -2  16  18        6.06      -28.36     28.36 o
  -1  16  18       57.97       69.04     35.76 o
   0  16  18      521.28      523.58     44.84 o
   1  16  18       69.56       86.86     35.14 o
  -8   1  19      273.10      360.91     38.73 o
  -7   1  19      803.32      726.67     52.31 o
  -6   1  19      830.88      754.52     66.58 o
  -5   1  19     1407.52     1311.50     66.69 o
  -4   1  19       12.24       26.97     17.73 o
  -3   1  19      843.20      799.39     36.22 o
  -2   1  19      938.04      862.23     38.85 o
  -1   1  19       22.72       23.30     11.93 o
   0   1  19     1808.44     1738.03     62.62 o
   1   1  19      501.55      510.06     29.77 o
   2   1  19       61.68       55.87     13.95 o
   3   1  19        2.62        4.79     12.33 o
   4   1  19      100.05      139.13     22.42 o
   5   1  19      275.30      243.36     55.33 o
   6   1  19      379.99      391.51     30.94 o
   7   1  19      107.43      151.92     23.40 o
  -8   2  19      286.87      252.90     39.45 o
  -7   2  19     1152.92     1185.89    104.80 o
  -6   2  19      159.06      133.89     25.28 o
  -5   2  19     1773.98     1756.36     82.38 o
  -4   2  19      786.47      851.40     96.79 o
  -3   2  19     1661.40     1673.66     60.61 o
  -2   2  19      485.93      481.65     28.46 o
  -1   2  19      143.97      141.51     17.03 o
   0   2  19     7226.84     6836.38    207.99 o
   1   2  19     2876.97     2873.79     95.58 o
   2   2  19      534.64      580.86     32.23 o
   3   2  19     2530.81     2416.58     83.27 o
   4   2  19      308.97      281.86     25.46 o
   5   2  19      885.33     1013.07     57.52 o
   6   2  19      444.53      498.90     43.10 o
   7   2  19      656.14      718.03     54.90 o
  -8   3  19      772.35      747.00     72.74 o
  -7   3  19     1526.08     1422.74     74.45 o
  -6   3  19      502.09      484.70     57.33 o
  -5   3  19       26.03       -9.83     18.73 o
  -4   3  19      591.21      640.46     69.04 o
  -3   3  19       63.05       70.64     14.81 o
  -2   3  19     2783.09     2474.45     99.66 o
  -1   3  19      212.73      222.35     20.13 o
   0   3  19       46.99       68.31     13.99 o
   1   3  19      908.82      931.21     40.81 o
   2   3  19      536.59      549.97     32.24 o
   3   3  19       53.28       75.74     15.38 o
   4   3  19      489.97      446.06     41.20 o
   5   3  19      139.23      206.57     29.12 o
   6   3  19       84.84      108.12     29.59 o
   7   3  19      123.49      147.32     29.84 o
  -8   4  19        5.77       -4.44     27.12 o
  -7   4  19      362.77      375.99     51.78 o
  -6   4  19      407.25      396.56     51.78 o
  -5   4  19        0.96       -0.95     16.85 o
  -4   4  19      166.76      178.96     27.12 o
  -3   4  19       12.72        7.65     12.46 o
  -2   4  19     1722.22     1868.10    125.01 o
  -1   4  19      460.10      490.44     28.60 o
   0   4  19      340.38      290.35     22.20 o
   1   4  19       20.75       16.52     21.33 o
   2   4  19      497.41      531.45     56.10 o
   3   4  19     1026.85     1179.63     48.84 o
   4   4  19       31.04       20.20     16.09 o
   5   4  19      630.80      577.02     66.58 o
   6   4  19      347.76      497.87     61.03 o
   7   4  19        3.19       -2.24     21.35 o
  -8   5  19      638.46      709.87     55.47 o
  -7   5  19     1257.24     1287.90     77.06 o
  -6   5  19      292.25      383.01     36.98 o
  -5   5  19      995.40      930.54     53.16 o
  -4   5  19       80.20       51.18     19.60 o
  -3   5  19      905.56      927.16     40.92 o
  -2   5  19      181.86      204.16     20.11 o
  -1   5  19     1077.37     1151.13     46.26 o
   0   5  19     1374.82     1361.86     62.93 o
   1   5  19     3585.67     3470.89    112.92 o
   2   5  19     1007.08      975.28     52.02 o
   3   5  19      431.58      473.90     29.83 o
   4   5  19     1956.97     1895.12     70.18 o
   5   5  19      117.35      125.76     38.22 o
   6   5  19       62.59       97.78     30.21 o
   7   5  19       69.50       74.40     26.58 o
  -7   6  19      375.83      400.02     39.49 o
  -6   6  19      644.00      592.68     45.71 o
  -5   6  19     1387.34     1318.39     67.53 o
  -4   6  19       75.03       55.46     21.58 o
  -3   6  19        4.15        8.88     22.43 o
  -2   6  19      829.33      863.66     80.93 o
  -1   6  19       29.13       12.92     12.28 o
   0   6  19     1761.85     1664.00     52.99 o
   1   6  19        5.16        7.40     12.10 o
   2   6  19      105.98      115.52     17.05 o
   3   6  19     1301.21     1379.88     69.22 o
   4   6  19      135.29      123.68     24.56 o
   5   6  19      676.38      696.61     73.98 o
   6   6  19       10.51      -19.11     36.37 o
  -7   7  19      308.05      321.86     36.34 o
  -6   7  19       25.01       18.32     21.59 o
  -5   7  19       64.63       67.23     22.12 o
  -4   7  19       33.20       33.23     24.04 o
  -3   7  19      520.59      508.34     30.96 o
  -2   7  19      865.17      800.86     32.44 o
  -1   7  19      179.83      202.71     20.11 o
   0   7  19        0.12       -5.80      9.89 o
   1   7  19        1.04        5.09     10.06 o
   2   7  19       22.90       37.31     11.65 o
   3   7  19       15.12        6.16     17.44 o
   4   7  19       20.85       17.29     18.61 o
   5   7  19       18.68       19.73     29.59 o
   6   7  19      213.08      276.55     37.60 o
  -7   8  19      645.22      654.69     75.21 o
  -6   8  19      818.90      867.93     68.43 o
  -5   8  19        3.10       11.77     18.94 o
  -4   8  19      370.08      403.76     35.71 o
  -3   8  19       61.69       82.07     13.84 o
  -2   8  19     5098.29     5083.09    159.81 o
  -1   8  19        0.32       -7.00     11.61 o
   0   8  19      182.55      191.71     17.41 o
   1   8  19      100.39      123.55     15.06 o
   2   8  19      479.69      495.01     31.20 o
   3   8  19     1161.84     1177.08     50.05 o
   4   8  19       40.47       23.43     29.59 o
   5   8  19        6.02      -27.12     27.12 o
   6   8  19      645.19      691.33     92.47 o
  -7   9  19      516.69      588.11     73.98 o
  -6   9  19     2561.74     2561.99    113.65 o
  -5   9  19     1963.18     1812.37     86.26 o
  -4   9  19      388.42      341.87     32.82 o
  -3   9  19     1184.19     1206.37     42.96 o
  -2   9  19        9.72       14.30     12.46 o
  -1   9  19     2828.99     2821.85     95.37 o
   0   9  19      496.71      503.24     32.45 o
   1   9  19     1851.61     1915.14     85.93 o
   2   9  19      275.61      287.60     34.50 o
   3   9  19      460.91      498.20     33.10 o
   4   9  19     1406.08     1237.87     96.17 o
   5   9  19      263.62      324.39     43.15 o
   6   9  19      258.60      253.99     50.55 o
  -6  10  19      711.03      755.79     80.14 o
  -5  10  19      234.26      242.89     31.94 o
  -4  10  19       84.28      126.76     24.36 o
  -3  10  19       15.96       13.74     12.34 o
  -2  10  19     2402.22     2375.23     71.64 o
  -1  10  19       20.46       20.24     22.21 o
   0  10  19      639.96      615.77     30.43 o
   1  10  19      147.34      205.48     22.04 o
   2  10  19        4.04       15.33     15.18 o
   3  10  19      655.86      560.99     62.88 o
   4  10  19       99.39       25.89     29.59 o
   5  10  19      198.80      226.15     33.97 o
  -6  11  19        0.63      -32.06     36.99 o
  -5  11  19       39.10      -20.96     30.82 o
  -4  11  19        1.18        4.88     18.25 o
  -3  11  19      242.26      213.74     20.64 o
  -2  11  19      308.99      297.81     21.37 o
  -1  11  19       53.36       45.22     13.36 o
   0  11  19        1.79       17.67     14.95 o
   1  11  19      545.49      523.21     40.98 o
   2  11  19        1.21       -3.70     27.12 o
   3  11  19      155.49      191.11     41.92 o
   4  11  19       14.82      -24.66     27.12 o
   5  11  19      263.11      344.50     40.95 o
  -5  12  19      158.82      176.31     44.39 o
  -4  12  19      949.81     1076.36     88.77 o
  -3  12  19        2.64      -10.93     12.63 o
  -2  12  19     1566.37     1487.80     51.15 o
  -1  12  19      181.66      169.13     21.36 o
   0  12  19     1385.77     1454.87    101.10 o
   1  12  19      664.40      633.73     66.58 o
   2  12  19      226.83      315.63     48.08 o
   3  12  19      544.31      588.11     66.58 o
   4  12  19      201.14      212.15     31.81 o
  -5  13  19      858.33      944.43     90.00 o
  -4  13  19      100.68      192.34     44.39 o
  -3  13  19      129.96      154.83     22.84 o
  -2  13  19       36.52       30.82     19.18 o
  -1  13  19     2363.06     2440.67    107.22 o
   0  13  19        3.14        2.47     27.12 o
   1  13  19     1779.39     1530.08    109.73 o
   2  13  19      375.46      374.81     54.25 o
   3  13  19      643.45      774.29     80.14 o
   4  13  19     2144.70     2208.20    149.19 o
  -4  14  19      215.94      264.51     35.76 o
  -3  14  19      260.79      218.23     43.15 o
  -2  14  19     1193.65     1100.65     61.01 o
  -1  14  19       29.23       45.80     20.87 o
   0  14  19        8.56       30.82     20.92 o
   1  14  19        3.85      -18.49     24.66 o
   2  14  19       41.88       23.43     32.06 o
   3  14  19       88.13       86.31     36.99 o
  -3  15  19      151.56      180.01     43.15 o
  -2  15  19      247.01      308.24     50.55 o
  -1  15  19      262.10      275.82     33.56 o
   0  15  19        1.84       14.59     23.43 o
   1  15  19     1045.80     1185.87     67.13 o
  -8   0  20      171.25      176.31     46.85 o
  -7   0  20     1274.30     1336.51    101.10 o
  -6   0  20      486.12      410.57     55.48 o
  -5   0  20     3167.30     3060.16    182.48 o
  -4   0  20      617.18      684.28     67.81 o
  -3   0  20      963.09      920.78     48.97 o
  -2   0  20       28.11       41.21     18.49 o
  -1   0  20     3747.39     3719.11    145.47 o
   0   0  20     2939.84     2713.70    160.28 o
   1   0  20      727.59      658.39     62.88 o
   2   0  20     1103.45      978.96     76.44 o
   3   0  20     1542.32     1375.36     66.59 o
   4   0  20       26.40       45.79     18.73 o
   5   0  20      519.55      649.76     69.04 o
   6   0  20      226.38      204.67     44.39 o
   7   0  20     2436.76     2720.38    122.92 o
  -8   1  20      662.32      668.28     79.52 o
  -7   1  20      121.86      170.47     29.20 o
  -6   1  20      458.01      436.36     39.60 o
  -5   1  20     1471.73     1368.62     69.75 o
  -4   1  20      657.21      743.60     62.26 o
  -3   1  20      677.99      631.34     33.28 o
  -2   1  20       27.76       29.46     13.24 o
  -1   1  20      216.59      214.15     27.52 o
   0   1  20      117.06      137.50     18.74 o
   1   1  20      580.64      544.16     31.69 o
   2   1  20      965.62      906.29     41.03 o
   3   1  20     1235.64     1298.54     52.87 o
   4   1  20      182.67      238.30     48.32 o
   5   1  20      629.93      586.06     46.18 o
   6   1  20      759.17      781.48     71.51 o
   7   1  20       22.57        8.49     22.80 o
  -8   2  20        4.10       40.73     24.84 o
  -7   2  20        0.90       48.59     23.49 o
  -6   2  20      130.39      176.68     61.03 o
  -5   2  20      712.41      727.42     90.62 o
  -4   2  20      241.60      212.84     27.45 o
  -3   2  20       14.18       -4.72     14.19 o
  -2   2  20     1009.44      904.23     39.99 o
  -1   2  20      446.39      494.24     29.77 o
   0   2  20      122.49      184.12     29.59 o
   1   2  20     1829.62     1764.13     64.72 o
   2   2  20       30.19       56.80     15.03 o
   3   2  20       59.95       46.40     17.04 o
   4   2  20        1.37      -10.33     12.61 o
   5   2  20       29.96       17.67     30.21 o
   6   2  20        1.10       -0.42     20.47 o
  -8   3  20      576.02      685.08     64.73 o
  -7   3  20       16.93       24.84     23.49 o
  -6   3  20     5417.40     5079.93    201.83 o
  -5   3  20        2.46       -1.56     22.81 o
  -4   3  20     1410.58     1338.24    100.48 o
  -3   3  20      148.28      127.43     17.58 o
  -2   3  20      288.35      281.19     23.16 o
  -1   3  20     1061.89     1107.77     45.77 o
   0   3  20       51.79       38.51     21.57 o
   1   3  20      553.31      519.83     31.06 o
   2   3  20       26.30       16.73     13.20 o
   3   3  20     2728.10     2661.31     92.01 o
   4   3  20      263.58      308.65     26.26 o
   5   3  20      180.42      159.30     26.86 o
   6   3  20      330.18      364.95     56.72 o
  -7   4  20     1038.29     1078.40     63.64 o
  -6   4  20        6.63       11.47     20.00 o
  -5   4  20     1496.88     1354.74     84.46 o
  -4   4  20       70.79       99.94     22.22 o
  -3   4  20      832.24      806.88     38.06 o
  -2   4  20      153.49      159.95     18.49 o
  -1   4  20      115.53      114.00     16.86 o
   0   4  20     4585.64     4450.95    140.87 o
   1   4  20        5.16       15.07     12.65 o
   2   4  20      822.13      828.39     50.24 o
   3   4  20      986.70     1045.85     46.19 o
   4   4  20      694.33      707.06     40.02 o
   5   4  20     2264.02     2229.16    147.95 o
   6   4  20        5.55        9.86     20.92 o
  -7   5  20       19.66       40.38     24.22 o
  -6   5  20      366.69      350.28     36.17 o
  -5   5  20       19.51       26.29     19.83 o
  -4   5  20       26.80       40.88     19.60 o
  -3   5  20      355.45      340.65     57.62 o
  -2   5  20       83.96       93.50     17.39 o
  -1   5  20     1954.72     1879.66     68.06 o
   0   5  20      358.32      349.58     25.36 o
   1   5  20        3.42       19.01     16.73 o
   2   5  20      341.97      347.88     26.28 o
   3   5  20       41.80       35.85     14.46 o
   4   5  20      160.67      103.91     24.41 o
   5   5  20       31.36       73.98     34.52 o
   6   5  20      385.12      319.84     38.33 o
  -7   6  20       29.92       22.43     21.91 o
  -6   6  20      394.02      385.17     43.77 o
  -5   6  20      648.93      678.05     48.38 o
  -4   6  20      203.06      231.98     29.64 o
  -3   6  20      541.65      506.48     30.99 o
  -2   6  20      326.58      317.72     24.65 o
  -1   6  20      264.28      221.83     21.28 o
   0   6  20      769.63      862.60     46.39 o
   1   6  20      124.54      102.95     16.54 o
   2   6  20     1185.88     1046.47     46.72 o
   3   6  20      381.92      395.87     28.76 o
   4   6  20      483.18      537.56     62.88 o
   5   6  20      765.23      782.92     80.14 o
   6   6  20      155.52      138.52     29.99 o
  -7   7  20        0.88       39.07     24.88 o
  -6   7  20     2928.31     3075.90    132.48 o
  -5   7  20      127.52      117.80     24.74 o
  -4   7  20     1117.50     1181.00     63.20 o
  -3   7  20      488.26      466.54     31.56 o
  -2   7  20       49.15       38.30     15.11 o
  -1   7  20     1434.21     1475.57     57.13 o
   0   7  20      501.31      414.35     32.21 o
   1   7  20      499.99      474.64     26.00 o
   2   7  20      292.82      264.90     35.41 o
   3   7  20     2122.04     2210.79    129.46 o
   4   7  20      580.68      567.15     65.35 o
   5   7  20      477.29      505.51     64.11 o
   6   7  20      419.51      475.17     65.35 o
  -7   8  20      653.95      710.36     75.83 o
  -6   8  20      132.15      109.38     26.96 o
  -5   8  20     1731.68     1621.42     79.60 o
  -4   8  20      172.05      166.54     26.49 o
  -3   8  20      997.32     1019.06     38.47 o
  -2   8  20      163.80      161.38     16.98 o
  -1   8  20      250.30      239.32     22.04 o
   0   8  20      786.85      799.13     34.57 o
   1   8  20      392.06      325.45     34.87 o
   2   8  20      434.59      380.11     28.23 o
   3   8  20      163.42      230.56     43.15 o
   4   8  20       38.62       28.36     29.59 o
   5   8  20      454.04      498.11     65.35 o
  -6   9  20      160.13      155.94     29.62 o
  -5   9  20      243.48      267.06     32.99 o
  -4   9  20        3.55      -17.37     17.37 o
  -3   9  20      232.09      222.48     19.11 o
  -2   9  20     1742.90     1704.56     55.44 o
  -1   9  20      291.05      315.96     25.31 o
   0   9  20        7.60       10.23     11.69 o
   1   9  20      134.14      136.82     19.14 o
   2   9  20       83.52       93.68     22.22 o
   3   9  20       16.30       27.12     27.12 o
   4   9  20       74.61       71.51     33.29 o
   5   9  20       64.78      141.79     43.15 o
  -6  10  20      153.10      197.27     48.08 o
  -5  10  20     1782.42     1715.79     83.57 o
  -4  10  20      502.26      523.26     42.12 o
  -3  10  20      955.68      994.86     38.92 o
  -2  10  20      355.15      378.19     24.49 o
  -1  10  20       43.81       38.27     12.48 o
   0  10  20      649.69      659.09     67.26 o
   1  10  20       35.90       33.91     19.18 o
   2  10  20      683.26      623.87     67.81 o
   3  10  20      204.25      175.08     40.69 o
   4  10  20      791.62      881.55     85.07 o
   5  10  20     1607.41     1616.56     85.87 o
  -5  11  20      108.78      128.23     41.92 o
  -4  11  20      603.58      641.76     46.86 o
  -3  11  20      874.10      860.77     48.41 o
  -2  11  20       25.66       -1.68     12.70 o
  -1  11  20     1697.67     1753.08     66.40 o
   0  11  20      110.02       65.35     28.36 o
   1  11  20      411.59      360.02     49.32 o
   2  11  20      244.87      204.67     40.69 o
   3  11  20     1097.28     1093.62     88.77 o
   4  11  20      282.25      250.29     49.32 o
  -5  12  20      278.48      207.13     49.32 o
  -4  12  20       21.70        7.40     32.06 o
  -3  12  20       27.23       37.81     17.08 o
  -2  12  20       54.17       75.86     22.12 o
  -1  12  20      822.24      824.84     76.44 o
   0  12  20      563.64      626.33     66.58 o
   1  12  20      117.91       91.24     32.06 o
   2  12  20      637.37      711.41     72.74 o
   3  12  20      198.55      223.16     45.62 o
   4  12  20      270.18      172.61     43.15 o
  -4  13  20       23.46       33.29     34.52 o
  -3  13  20      944.75      899.40     55.36 o
  -2  13  20      205.22      172.61     38.22 o
  -1  13  20      386.31      320.56     49.32 o
   0  13  20      127.66      109.73     34.52 o
   1  13  20      341.88      351.39     51.78 o
   2  13  20      159.16      147.95     38.22 o
   3  13  20       39.67       38.22     33.29 o
  -2  14  20      929.81      935.80     78.91 o
  -1  14  20      401.38      405.64     54.25 o
   0  14  20      338.83      314.40     50.55 o
   1  14  20       67.69       85.07     34.52 o
   2  14  20     1593.23     1638.58    119.60 o
  -1  15  20     1119.84     1140.47     90.00 o
   0  15  20      196.99      221.93     45.62 o
  -7   1  21      231.91      185.66     36.99 o
  -6   1  21      279.78      291.06     34.00 o
  -5   1  21       51.75       40.16     22.22 o
  -4   1  21      580.09      569.39     43.49 o
  -3   1  21       80.75       85.16     17.08 o
  -2   1  21      410.00      451.98     29.26 o
  -1   1  21     6858.77     6785.70    207.74 o
   0   1  21      180.70      200.78     24.08 o
   1   1  21     2483.67     2454.75     85.12 o
   2   1  21      146.32      118.79     24.31 o
   3   1  21      316.32      334.03     26.79 o
   4   1  21      179.28      213.59     19.65 o
   5   1  21      458.29      477.73     42.28 o
   6   1  21       69.39       63.72     24.74 o
  -7   2  21      751.88      646.04     51.00 o
  -6   2  21     1672.24     1460.80     75.85 o
  -5   2  21     1474.59     1370.10     98.02 o
  -4   2  21       54.60       58.42     32.67 o
  -3   2  21      763.24      760.62     38.38 o
  -2   2  21      643.70      715.39     36.72 o
  -1   2  21      905.41      867.18     45.14 o
   0   2  21     3600.93     3393.66    157.07 o
   1   2  21     2933.65     2731.94     93.41 o
   2   2  21      284.98      319.29     25.15 o
   3   2  21      322.10      276.65     24.43 o
   4   2  21     1127.71     1123.43     49.76 o
   5   2  21      210.26      222.47     30.94 o
   6   2  21      708.39      755.79     81.37 o
  -7   3  21      277.60      279.22     35.30 o
  -6   3  21      249.35      297.98     53.02 o
  -5   3  21       18.94       36.27     20.87 o
  -4   3  21      146.36      134.14     45.62 o
  -3   3  21       17.77       22.96     14.09 o
  -2   3  21       41.50       50.09     14.20 o
  -1   3  21       92.23      145.62     18.48 o
   0   3  21      357.79      320.25     36.69 o
   1   3  21     1826.61     1708.64     64.52 o
   2   3  21       39.65       37.52     18.76 o
   3   3  21      178.80      213.25     22.51 o
   4   3  21      166.18      173.19     26.98 o
   5   3  21       59.47       74.66     32.67 o
   6   3  21        8.86       19.73     30.82 o
  -7   4  21      302.70      308.68     37.04 o
  -6   4  21      243.73      324.26     40.69 o
  -5   4  21       62.12       26.65     22.19 o
  -4   4  21      122.06      103.68     23.54 o
  -3   4  21      471.01      476.55     30.40 o
  -2   4  21        6.07       -3.85     12.28 o
  -1   4  21      181.96      156.46     19.22 o
   0   4  21       16.11        5.10     12.69 o
   1   4  21      643.30      620.70     35.35 o
   2   4  21        1.99      -12.69     12.69 o
   3   4  21       14.42        8.87     13.91 o
   4   4  21      249.79      339.33     34.43 o
   5   4  21       38.26        0.00     28.36 o
   6   4  21      252.82      186.17     46.85 o
  -7   5  21       82.93       84.76     27.25 o
  -6   5  21      441.44      444.31     40.95 o
  -5   5  21        0.48       29.10     21.74 o
  -4   5  21      106.51      139.87     27.12 o
  -3   5  21       14.17       22.38     14.31 o
  -2   5  21       79.92       91.67     16.72 o
  -1   5  21     3767.99     3691.76    120.67 o
   0   5  21     1296.86     1310.54     53.05 o
   1   5  21     1569.65     1581.23     60.48 o
   2   5  21       24.14       34.63     14.63 o
   3   5  21     1186.68     1152.19     66.41 o
   4   5  21        8.61        4.93     25.89 o
   5   5  21      786.18      955.53     91.24 o
   6   5  21      287.79      273.36     35.98 o
  -7   6  21      262.78      197.02     31.94 o
  -6   6  21       71.74       61.13     28.36 o
  -5   6  21      739.76      738.84     54.25 o
  -4   6  21       34.11       63.47     20.87 o
  -3   6  21      720.42      719.93     45.31 o
  -2   6  21      482.42      527.50     33.66 o
  -1   6  21      364.39      368.30     27.42 o
   0   6  21     2013.57     1973.72     71.65 o
   1   6  21     1015.55      999.07     44.34 o
   2   6  21     2430.89     2500.26     97.03 o
   3   6  21        2.73       -4.93     27.12 o
   4   6  21      582.21      567.15     67.81 o
   5   6  21      318.31      348.92     55.48 o
  -6   7  21      883.99      956.95     62.70 o
  -5   7  21       82.57       86.74     25.44 o
  -4   7  21      104.38      108.38     24.36 o
  -3   7  21       20.26       58.56     16.00 o
  -2   7  21        2.04       -6.72     13.99 o
  -1   7  21       71.19       44.84     16.06 o
   0   7  21       53.73       46.85     15.41 o
   1   7  21        0.59        3.84     13.00 o
   2   7  21      135.76      120.89     18.87 o
   3   7  21       56.19       96.17     35.76 o
   4   7  21     1041.32     1050.47     87.54 o
   5   7  21       16.58       17.26     34.52 o
  -6   8  21      232.25      266.09     34.03 o
  -5   8  21      940.80      866.67     61.65 o
  -4   8  21      157.90      171.64     27.86 o
  -3   8  21     1734.41     1754.84     65.87 o
  -2   8  21     1044.37     1058.79     40.12 o
  -1   8  21      459.63      492.15     31.77 o
   0   8  21      396.34      443.61     36.30 o
   1   8  21       17.70       25.15     12.72 o
   2   8  21      301.25      303.30     46.85 o
   3   8  21      128.57      149.19     38.22 o
   4   8  21      343.19      293.44     49.32 o
   5   8  21       60.16       51.78     35.76 o
  -6   9  21      710.43      790.43     56.11 o
  -5   9  21       50.08       95.11     33.29 o
  -4   9  21     1217.81     1213.74     65.71 o
  -3   9  21       25.21       23.96     13.14 o
  -2   9  21      890.63      993.84     38.95 o
  -1   9  21     2713.63     2487.52     86.58 o
   0   9  21      149.28      153.12     20.64 o
   1   9  21     1887.31     1498.02    106.03 o
   2   9  21        0.18       39.45     28.36 o
   3   9  21     1201.59     1290.89    101.10 o
   4   9  21       24.58       30.82     30.82 o
   5   9  21       41.00       49.32     34.52 o
  -5  10  21      481.77      472.11     86.31 o
  -4  10  21        9.43       26.42     21.91 o
  -3  10  21      244.30      275.38     21.94 o
  -2  10  21      702.30      778.49     44.17 o
  -1  10  21      102.63      127.01     25.87 o
   0  10  21      274.91      326.73     46.85 o
   1  10  21       11.68       34.52     27.12 o
   2  10  21      763.04      925.94     78.91 o
   3  10  21       76.06       91.24     34.52 o
   4  10  21      306.91      245.36     49.32 o
  -5  11  21       61.37       72.74     38.22 o
  -4  11  21        4.36       53.84     23.35 o
  -3  11  21       67.75       75.30     26.69 o
  -2  11  21      123.96      150.79     25.62 o
  -1  11  21       47.81       35.76     28.36 o
   0  11  21       27.04       39.45     28.36 o
   1  11  21        2.90        7.40     28.36 o
   2  11  21       40.05       55.48     29.59 o
   3  11  21        8.61       23.43     29.59 o
   4  11  21       44.67       20.96     33.29 o
  -4  12  21       21.20      -23.51     31.44 o
  -3  12  21      285.15      390.13     37.37 o
  -2  12  21      498.56      537.56     60.41 o
  -1  12  21      714.26      779.22     75.21 o
   0  12  21      957.81      843.33     78.91 o
   1  12  21      120.54       86.31     35.76 o
   2  12  21     1104.69     1151.57     93.70 o
   3  12  21       16.21        2.47     29.59 o
  -3  13  21      210.26      203.44     40.69 o
  -2  13  21      651.23      766.89     73.98 o
  -1  13  21      163.30      168.91     39.45 o
   0  13  21       76.68       43.15     33.29 o
   1  13  21     1441.28     1357.47    103.57 o
   2  13  21      250.18      235.49     45.62 o
  -2  14  21      396.04      403.17     54.25 o
  -1  14  21       90.13       65.35     34.52 o
   0  14  21       25.82       32.06     30.82 o
  -7   0  22      100.50       98.64     39.45 o
  -6   0  22      255.98      263.85     49.32 o
  -5   0  22       24.84       29.59     30.82 o
  -4   0  22      262.55      219.46     40.69 o
  -3   0  22     2345.14     2278.29    109.12 o
  -2   0  22      149.52      150.45     23.68 o
  -1   0  22     2626.61     2727.76    113.25 o
   0   0  22      208.08      165.97     24.22 o
   1   0  22     2555.63     2438.02    104.11 o
   2   0  22     2521.97     2608.15    111.50 o
   3   0  22       42.43       24.55     19.12 o
   4   0  22      211.06      258.92     44.39 o
   5   0  22       91.30      159.05     40.69 o
   6   0  22      920.72     1088.69     99.87 o
  -7   1  22      251.82      261.11     42.54 o
  -6   1  22     1702.35     1688.58    103.57 o
  -5   1  22      312.48      333.10     62.88 o
  -4   1  22     1456.02     1364.95    120.21 o
  -3   1  22        1.63       -1.06     10.97 o
  -2   1  22      292.24      303.43     21.20 o
  -1   1  22        3.27       53.10     14.84 o
   0   1  22     1556.06     1535.54     59.69 o
   1   1  22       66.94       42.74     15.66 o
   2   1  22     1059.28     1064.14     65.94 o
   3   1  22      203.28      227.90     23.47 o
   4   1  22       46.57       64.16     21.74 o
   5   1  22      884.59      910.66     61.46 o
   6   1  22       23.01       18.38     22.99 o
  -7   2  22       63.78       46.34     25.24 o
  -6   2  22      748.89      678.98     51.44 o
  -5   2  22      418.58      367.64     36.98 o
  -4   2  22       35.28       16.98     19.12 o
  -3   2  22       26.96       40.99     15.62 o
  -2   2  22      382.18      342.01     25.99 o
  -1   2  22      235.87      220.66     22.30 o
   0   2  22       91.10      141.35     18.92 o
   1   2  22      142.12      167.56     20.35 o
   2   2  22       68.34       52.00     15.89 o
   3   2  22       25.40       22.03     15.11 o
   4   2  22      177.29      160.26     26.58 o
   5   2  22        8.35       -2.91     18.94 o
   6   2  22        1.36        7.40     32.06 o
  -7   3  22      961.48      939.76     63.17 o
  -6   3  22     1571.93     1612.56    121.44 o
  -5   3  22      145.91      203.51     59.80 o
  -4   3  22     2453.38     2383.28    107.22 o
  -3   3  22       26.55       23.20     15.03 o
  -2   3  22      422.28      381.19     27.63 o
  -1   3  22      480.27      532.20     32.96 o
   0   3  22     1760.06     1788.20     67.57 o
   1   3  22     1983.03     1950.28     71.64 o
   2   3  22      816.27      802.05     45.76 o
   3   3  22      461.84      471.77     31.97 o
   4   3  22      257.95      313.96     34.36 o
   5   3  22      252.12      211.25     31.81 o
  -7   4  22      709.29      655.01     52.31 o
  -6   4  22      361.32      351.78     37.46 o
  -5   4  22     1016.74     1035.23     60.14 o
  -4   4  22      229.54      263.00     66.58 o
  -3   4  22     1596.73     1672.63     63.46 o
  -2   4  22      125.05      173.04     21.02 o
  -1   4  22     2604.61     2574.27     89.13 o
   0   4  22        9.08       -4.00     13.59 o
   1   4  22     1090.58     1052.72     46.91 o
   2   4  22      148.36      179.10     21.33 o
   3   4  22        3.77       -5.06     17.18 o
   4   4  22      541.09      592.38     46.49 o
   5   4  22      143.59      161.52     44.39 o
  -6   5  22      123.91      155.14     30.07 o
  -5   5  22      317.44      337.83     36.62 o
  -4   5  22       54.43       85.16     24.36 o
  -3   5  22        0.32        6.52     13.71 o
  -2   5  22      700.57      695.28     39.84 o
  -1   5  22       11.71       23.62     14.67 o
   0   5  22     1369.58     1416.97     56.91 o
   1   5  22      620.18      635.31     40.60 o
   2   5  22      186.63      174.66     21.54 o
   3   5  22       22.12       45.30     20.00 o
   4   5  22       14.60        7.40     30.82 o
   5   5  22      798.29      854.43     87.54 o
  -6   6  22      129.38      183.38     31.39 o
  -5   6  22       86.41       70.28     24.41 o
  -4   6  22        3.53        2.39     20.87 o
  -3   6  22       38.63       21.17     30.56 o
  -2   6  22      195.69      188.98     21.26 o
  -1   6  22      245.13      262.20     34.19 o
   0   6  22      181.64      206.55     26.60 o
   1   6  22        9.55       27.61     14.70 o
   2   6  22     1776.04     1744.82     83.17 o
   3   6  22       94.68      120.83     35.76 o
   4   6  22     1128.14     1160.20     93.70 o
   5   6  22      174.09      189.87     48.08 o
  -6   7  22     1960.04     1952.93     94.14 o
  -5   7  22      317.81      317.10     38.84 o
  -4   7  22      939.54      883.48     55.23 o
  -3   7  22      737.57      673.42     38.10 o
  -2   7  22      219.12      268.47     24.43 o
  -1   7  22     1052.86     1081.39     47.91 o
   0   7  22     1156.26     1131.53     49.11 o
   1   7  22      127.64       74.79     17.31 o
   2   7  22     2171.98     1867.91    125.76 o
   3   7  22      761.63      764.42     77.68 o
   4   7  22       99.76       49.32     33.29 o
   5   7  22       88.79       45.62     35.76 o
  -6   8  22      213.30      206.08     30.87 o
  -5   8  22     1083.33     1140.52     75.21 o
  -4   8  22      265.87      271.74     40.07 o
  -3   8  22      826.20      817.21     60.97 o
  -2   8  22      289.77      234.25     24.12 o
  -1   8  22      902.05      929.54     45.36 o
   0   8  22      240.94      269.36     41.69 o
   1   8  22     1346.08     1412.29     70.60 o
   2   8  22        7.78       11.10     27.12 o
   3   8  22      140.58      115.90     35.76 o
   4   8  22      664.59      599.21     71.51 o
  -5   9  22       75.71      101.85     26.98 o
  -4   9  22       15.73       10.36     20.47 o
  -3   9  22        0.00       19.26     16.09 o
  -2   9  22      145.96      166.15     20.11 o
  -1   9  22      168.89      184.85     22.04 o
   0   9  22       46.16       18.27     19.12 o
   1   9  22      207.22      151.65     38.22 o
   2   9  22        1.94        6.16     27.12 o
   3   9  22        6.31       11.10     28.36 o
   4   9  22      192.18      115.90     39.45 o
  -5  10  22      431.60      405.48     39.85 o
  -4  10  22       29.98       65.21     23.87 o
  -3  10  22      222.11      218.28     21.36 o
  -2  10  22       97.72      117.14     24.36 o
  -1  10  22     1459.37     1377.08     70.18 o
   0  10  22      334.33      283.58     46.85 o
   1  10  22       56.97       75.21     32.06 o
   2  10  22      623.44      577.02     66.58 o
   3  10  22       34.91       -8.63     27.12 o
  -4  11  22      104.19      160.65     51.78 o
  -3  11  22        8.55       16.34     20.71 o
  -2  11  22      114.78       74.81     35.76 o
  -1  11  22      976.72      785.38     75.21 o
   0  11  22     1119.11     1134.31     88.77 o
   1  11  22      414.48      368.65     54.25 o
   2  11  22      618.84      563.45     66.58 o
   3  11  22      193.03      119.60     40.69 o
  -3  12  22      186.04      239.71     40.07 o
  -2  12  22      563.99      520.30     61.65 o
  -1  12  22      724.29      591.81     66.58 o
   0  12  22      324.78      424.13     57.95 o
   1  12  22      147.68      186.17     40.69 o
   2  12  22        6.67       24.66     29.59 o
  -2  13  22        4.22      -13.56     29.59 o
  -1  13  22       73.89       35.76     32.06 o
   0  13  22      555.71      531.40     65.35 o
   1  13  22       69.61       56.72     33.29 o
  -6   1  23      222.17      203.16     32.22 o
  -5   1  23     1520.70     1522.43     80.14 o
  -4   1  23      162.42      197.68     28.77 o
  -3   1  23      527.15      544.17     28.83 o
  -2   1  23      549.48      459.45     27.81 o
  -1   1  23       72.84       96.90     15.07 o
   0   1  23       61.91      102.11     18.20 o
   1   1  23        4.00       -2.06     13.91 o
   2   1  23      574.17      535.16     39.80 o
   3   1  23      173.26      178.18     28.77 o
   4   1  23      913.23     1028.65     71.51 o
   5   1  23       21.14       32.61     22.99 o
  -6   2  23      142.00       92.46     42.54 o
  -5   2  23     1144.75     1077.62     64.36 o
  -4   2  23     3650.60     3469.88    146.03 o
  -3   2  23     1424.95     1415.73     48.64 o
  -2   2  23       70.16       78.58     16.97 o
  -1   2  23     2330.16     2260.68     80.87 o
   0   2  23       67.37       96.95     17.97 o
   1   2  23     3452.09     3302.30    110.99 o
   2   2  23       63.64       82.17     18.26 o
   3   2  23      540.37      590.09     46.18 o
   4   2  23     1374.32     1446.28     75.32 o
   5   2  23      108.50      102.82     27.45 o
  -6   3  23      591.19      559.17     47.46 o
  -5   3  23      911.25     1014.30     78.29 o
  -4   3  23      386.05      386.44     42.54 o
  -3   3  23      473.79      487.18     31.98 o
  -2   3  23      898.07      837.14     42.24 o
  -1   3  23       92.65      123.42     18.87 o
   0   3  23      205.36      266.04     24.20 o
   1   3  23      890.46      946.61     44.36 o
   2   3  23      347.85      344.99     35.30 o
   3   3  23      432.19      460.03     40.48 o
   4   3  23      622.97      746.19     75.21 o
   5   3  23        5.48        3.70     32.06 o
  -6   4  23      193.32      169.95     32.06 o
  -5   4  23        8.56      -11.76     20.87 o
  -4   4  23      138.96      111.23     27.12 o
  -3   4  23       41.68       27.77     16.06 o
  -2   4  23      289.87      285.65     25.48 o
  -1   4  23      830.92      871.27     42.35 o
   0   4  23      162.15      168.10     21.11 o
   1   4  23       64.48      113.38     18.98 o
   2   4  23       11.52       17.26     18.61 o
   3   4  23       82.60       81.42     22.62 o
   4   4  23       75.28       76.55     23.68 o
   5   4  23       43.86       54.25     35.76 o
  -6   5  23       47.95       72.74     26.15 o
  -5   5  23     1048.45     1083.15     63.20 o
  -4   5  23      212.64      242.39     32.12 o
  -3   5  23       19.42       26.37     15.57 o
  -2   5  23      236.64      217.09     38.05 o
  -1   5  23       19.97       37.28     16.34 o
   0   5  23     2073.02     2136.17     92.25 o
   1   5  23       49.80       36.71     16.09 o
   2   5  23      750.62      869.48     56.59 o
   3   5  23      421.46      432.87     39.20 o
   4   5  23      506.05      568.39     67.81 o
   5   5  23     1687.01     1787.77    129.46 o
  -6   6  23      297.04      309.50     37.49 o
  -5   6  23      121.20      147.38     35.76 o
  -4   6  23      462.32      465.63     53.63 o
  -3   6  23      750.06      807.42     43.34 o
  -2   6  23      790.42      808.43     41.84 o
  -1   6  23      569.67      633.18     50.99 o
   0   6  23       19.60        6.59     23.93 o
   1   6  23     1042.25     1049.11     58.41 o
   2   6  23       13.20        9.11     17.73 o
   3   6  23      288.56      220.70     45.62 o
   4   6  23      460.84      420.43     60.41 o
  -5   7  23      351.53      456.70     43.49 o
  -4   7  23      392.98      371.27     43.15 o
  -3   7  23        6.33       13.59     17.44 o
  -2   7  23       92.67       95.20     18.92 o
  -1   7  23        0.59       -8.45     14.20 o
   0   7  23        3.04        9.26     17.86 o
   1   7  23        4.98      -13.53     22.81 o
   2   7  23      344.52      348.92     51.78 o
   3   7  23       46.47      101.10     36.99 o
   4   7  23      555.58      615.24     73.98 o
  -5   8  23      105.88       93.63     35.14 o
  -4   8  23      228.52      215.75     32.48 o
  -3   8  23       83.32      100.35     19.36 o
  -2   8  23       99.98      105.22     19.85 o
  -1   8  23      795.74      794.82     53.61 o
   0   8  23       59.55       61.19     22.19 o
   1   8  23      241.72      207.13     43.15 o
   2   8  23        1.34      -11.10     25.89 o
   3   8  23      119.30       97.40     35.76 o
   4   8  23      101.39      208.37     48.08 o
  -5   9  23     1099.13      950.17     60.55 o
  -4   9  23      202.40      213.08     78.91 o
  -3   9  23       10.19       14.80     20.87 o
  -2   9  23     3007.16     3043.61    290.36 o
  -1   9  23      409.42      435.96     54.25 o
   0   9  23     1110.30     1102.58     60.55 o
   1   9  23      238.63      225.63     43.15 o
   2   9  23      129.02      103.57     35.76 o
   3   9  23      300.03      342.76     54.25 o
  -4  10  23      139.64      167.87     32.67 o
  -3  10  23      716.45      727.58    112.81 o
  -2  10  23      397.31      369.53     66.58 o
  -1  10  23       43.09       45.40     22.22 o
   0  10  23       31.16       30.82     29.59 o
   1  10  23     1578.76     1482.00    107.27 o
   2  10  23       11.91      -11.10     25.89 o
   3  10  23        2.69      -27.12     27.12 o
  -3  11  23        1.93       29.08     22.12 o
  -2  11  23        1.78       17.88     21.80 o
  -1  11  23        1.56       -3.70     28.36 o
   0  11  23      198.69      266.32     48.08 o
   1  11  23        2.77       16.03     30.82 o
   2  11  23        2.84       22.19     30.82 o
  -2  12  23       34.57       34.52     29.59 o
  -1  12  23      542.31      731.13     73.98 o
   0  12  23       20.15       76.44     34.52 o
   1  12  23      344.15      361.25     54.25 o
  -6   0  24      329.68      249.05     50.55 o
  -5   0  24      158.95      199.74     44.39 o
  -4   0  24     1117.32      925.94     78.91 o
  -3   0  24     1385.53     1433.04     70.86 o
  -2   0  24       18.79       27.86     19.60 o
  -1   0  24     1106.04     1147.58     60.47 o
   0   0  24      565.04      592.48     44.36 o
   1   0  24      203.79      238.09     30.07 o
   2   0  24      514.27      609.07     67.81 o
   3   0  24       14.31       59.18     30.82 o
   4   0  24       34.25      101.10     36.99 o
   5   0  24      444.31      309.47     54.25 o
  -6   1  24       31.74       29.66     24.36 o
  -5   1  24      294.01      312.51     36.17 o
  -4   1  24       52.16       59.36     23.87 o
  -3   1  24      661.15      727.25     34.52 o
  -2   1  24      138.52      150.46     18.18 o
  -1   1  24      594.36      569.57     30.18 o
   0   1  24     1954.35     1869.94     60.82 o
   1   1  24      135.29      172.13     21.91 o
   2   1  24     1734.84     1589.07     79.34 o
   3   1  24        8.33      -17.86     17.86 o
   4   1  24      225.70      279.86     34.43 o
   5   1  24        8.62       16.03     23.54 o
  -6   2  24       67.26       73.11     26.58 o
  -5   2  24      355.69      261.05     72.13 o
  -4   2  24       65.90       80.76     24.41 o
  -3   2  24        5.13       22.32     18.47 o
  -2   2  24      218.67      227.72     23.62 o
  -1   2  24      328.45      302.53     26.64 o
   0   2  24      120.36      124.87     36.83 o
   1   2  24       19.96       50.39     20.47 o
   2   2  24       12.61       13.51     19.60 o
   3   2  24        5.38       27.93     20.00 o
   4   2  24       14.91       22.81     20.92 o
  -6   3  24      322.60      303.85     36.86 o
  -5   3  24     1049.10     1069.22     66.59 o
  -4   3  24       24.16       57.95     22.67 o
  -3   3  24      758.94      749.09     40.85 o
  -2   3  24     1280.82     1382.84     56.84 o
  -1   3  24     1820.86     1631.09     64.01 o
   0   3  24     2536.27     2443.31     87.52 o
   1   3  24       15.74       29.64     20.00 o
   2   3  24      419.27      468.52     40.95 o
   3   3  24      146.09      158.19     28.24 o
   4   3  24      345.68      361.18     38.36 o
  -6   4  24      140.75       98.42     61.03 o
  -5   4  24      283.85      291.00     38.84 o
  -4   4  24      825.24      789.15     55.80 o
  -3   4  24      406.30      404.21     33.37 o
  -2   4  24      777.11      868.65     44.44 o
  -1   4  24     1383.36     1436.29     58.53 o
   0   4  24     1244.65     1253.02     67.05 o
   1   4  24     3005.97     2974.82    128.15 o
   2   4  24      198.81      214.54     29.64 o
   3   4  24      405.61      472.89     49.32 o
   4   4  24      322.92      408.10     59.18 o
  -5   5  24     1474.58     1480.65     78.45 o
  -4   5  24        1.40       -4.61     20.00 o
  -3   5  24      324.53      359.49     29.19 o
  -2   5  24      184.19      170.83     22.16 o
  -1   5  24        4.23       11.10     22.38 o
   0   5  24      566.08      568.43     44.02 o
   1   5  24       14.64       13.65     25.28 o
   2   5  24       72.35       79.86     22.62 o
   3   5  24       12.89       43.25     21.35 o
   4   5  24       86.49       82.61     38.22 o
  -5   6  24        5.35      -16.43     21.03 o
  -4   6  24        8.88       20.23     22.12 o
  -3   6  24       88.47       78.29     23.54 o
  -2   6  24      271.15      270.99     26.21 o
  -1   6  24       97.95      129.02     45.62 o
   0   6  24      391.34      445.36     39.66 o
   1   6  24      359.95      339.29     35.30 o
   2   6  24       79.43       77.95     23.49 o
   3   6  24      487.50      525.23     66.58 o
   4   6  24      448.17      472.22     65.35 o
  -5   7  24      222.09      211.23     32.26 o
  -4   7  24       50.55       40.30     33.29 o
  -3   7  24      353.64      301.47     34.74 o
  -2   7  24     2290.60     2195.58    100.26 o
  -1   7  24      272.19      323.15     34.87 o
   0   7  24      677.38      688.39     49.69 o
   1   7  24      206.83      212.74     29.99 o
   2   7  24      751.28      685.52     72.74 o
   3   7  24      299.97      281.11     51.78 o
  -4   8  24     1205.83     1234.00     69.73 o
  -3   8  24      212.43      171.86     36.37 o
  -2   8  24     1010.67      960.45    116.51 o
  -1   8  24      732.01      750.22     52.31 o
   0   8  24        7.54       31.44     20.92 o
   1   8  24      741.20      718.80     73.98 o
   2   8  24      139.56       80.14     35.76 o
   3   8  24      214.36      240.42     49.32 o
  -4   9  24        7.20       31.34     22.80 o
  -3   9  24      151.53      161.52     28.32 o
  -2   9  24       70.15       80.76     23.54 o
  -1   9  24       42.98       54.72     22.62 o
   0   9  24        7.03       -2.47     25.89 o
   1   9  24       83.09       48.08     30.82 o
   2   9  24       83.33       70.28     34.52 o
  -3  10  24      119.57      114.02     41.92 o
  -2  10  24       80.63       89.45     24.36 o
  -1  10  24     2107.81     2135.45    141.79 o
   0  10  24      246.20      220.70     44.39 o
   1  10  24      509.51      491.94     64.11 o
   2  10  24       31.89       30.82     30.82 o
  -2  11  24        8.69       38.00     45.62 o
  -1  11  24      588.22      633.73     71.51 o
   0  11  24      807.67      680.58     72.74 o
  -5   1  25     2801.80     2683.54    121.44 o
  -4   1  25       39.03       69.59     40.69 o
  -3   1  25      443.18      425.93     75.21 o
  -2   1  25      344.80      336.77     29.06 o
  -1   1  25       71.56       77.00     16.22 o
   0   1  25       98.05      142.64     26.49 o
   1   1  25      123.63      139.18     25.71 o
   2   1  25      929.58      837.83     57.10 o
   3   1  25       38.99       44.10     22.62 o
   4   1  25      244.29      241.63     33.35 o
  -5   2  25      246.95      261.48     34.36 o
  -4   2  25     2137.46     2077.89     98.95 o
  -3   2  25        7.66      -18.94     18.94 o
  -2   2  25     3363.16     3233.59     94.81 o
  -1   2  25       19.26       10.26     22.57 o
   0   2  25     1269.15     1264.78     68.87 o
   1   2  25      385.23      397.19     48.08 o
   2   2  25       87.41      114.47     30.21 o
   3   2  25     1554.80     1579.56    131.92 o
   4   2  25      103.15      143.93     50.55 o
  -5   3  25      356.26      386.79     41.24 o
  -4   3  25      113.12      114.14     26.58 o
  -3   3  25      161.75      176.18     29.64 o
  -2   3  25       46.08       35.44     17.00 o
  -1   3  25       74.06       63.87     31.33 o
   0   3  25        2.53       30.82     20.92 o
   1   3  25      852.63      962.10     57.52 o
   2   3  25      228.69      198.17     59.80 o
   3   3  25        0.89       24.33     21.35 o
   4   3  25      174.19      155.03     31.44 o
  -5   4  25      135.50      184.15     31.81 o
  -4   4  25      202.78      246.67     32.68 o
  -3   4  25       52.18       62.88     23.54 o
  -2   4  25       24.84        3.81     16.12 o
  -1   4  25      111.16      115.29     25.24 o
   0   4  25      292.92      275.63     33.56 o
   1   4  25        9.33       30.85     38.22 o
   2   4  25      264.30      212.65     30.94 o
   3   4  25      208.61      235.67     32.61 o
  -5   5  25     1213.29     1206.32     68.81 o
  -4   5  25        0.69       16.56     22.22 o
  -3   5  25      118.99      131.70     27.45 o
  -2   5  25        9.68       11.10     20.47 o
  -1   5  25      537.63      579.25     58.56 o
   0   5  25      102.71       98.89     24.84 o
   1   5  25      134.01      108.39     27.74 o
   2   5  25      776.34      743.38     83.22 o
   3   5  25      201.22      150.42     41.92 o
  -4   6  25      946.67     1031.80    101.10 o
  -3   6  25       52.93       44.84     23.49 o
  -2   6  25      667.78      645.07     50.57 o
  -1   6  25      528.50      513.32     42.69 o
   0   6  25      403.42      413.97     40.10 o
   1   6  25       24.37       36.76     26.51 o
   2   6  25       67.40       66.96     48.70 o
   3   6  25      384.35      437.69     61.65 o
  -4   7  25       27.99       32.15     29.59 o
  -3   7  25      284.96      275.44     34.36 o
  -2   7  25       36.67       51.41     23.09 o
  -1   7  25        1.82       -5.55     18.31 o
   0   7  25        8.01       -8.52     18.73 o
   1   7  25       67.65       63.16     24.66 o
   2   7  25       53.11       33.29     33.29 o
  -3   8  25        5.23       33.91     21.80 o
  -2   8  25     1320.10     1323.77     72.35 o
  -1   8  25       92.08      119.57     26.11 o
   0   8  25      166.68      189.71     29.20 o
   1   8  25       89.47       93.70     35.76 o
   2   8  25       83.70       22.19     30.82 o
  -3   9  25     1061.20     1093.88     64.95 o
  -2   9  25        8.97       24.04     22.67 o
  -1   9  25     1030.51     1123.65     63.64 o
   0   9  25      494.35      517.84     65.35 o
   1   9  25      396.10      363.72     54.25 o
  -1  10  25      499.77      662.09     72.74 o
  -5   0  26      205.10      221.93     49.32 o
  -4   0  26      348.79      392.08     57.95 o
  -3   0  26       28.16       -3.70     29.59 o
  -2   0  26     1879.92     2014.63    135.62 o
  -1   0  26      418.51      331.66     51.78 o
   0   0  26      262.34      236.72     45.62 o
   1   0  26      247.97      289.74     48.08 o
   2   0  26     1404.37     1373.50    104.80 o
   3   0  26      149.08      128.23     39.45 o
  -5   1  26       10.40       10.42     23.09 o
  -4   1  26      683.33      629.33     51.00 o
  -3   1  26       72.08      103.49     26.98 o
  -2   1  26      224.73      246.85     32.61 o
  -1   1  26      339.11      302.69     67.81 o
   0   1  26       42.59       39.67     22.12 o
   1   1  26       99.23       98.51     25.71 o
   2   1  26      135.34      129.78     28.24 o
   3   1  26      115.92      125.93     28.77 o
  -4   2  26       17.80       36.90     23.49 o
  -3   2  26       15.17        6.12     21.74 o
  -2   2  26      223.80      222.83     32.68 o
  -1   2  26      148.54       89.94     28.36 o
   0   2  26       17.70       82.36     23.96 o
   1   2  26      158.47      119.58     26.98 o
   2   2  26       23.71       13.43     20.36 o
   3   2  26        5.84       12.28     20.14 o
  -4   3  26      683.02      663.38     51.42 o
  -3   3  26      519.53      518.39     45.62 o
  -2   3  26       97.35      121.40     26.86 o
  -1   3  26     1120.57     1019.43     61.01 o
   0   3  26       32.92       24.07     21.74 o
   1   3  26      718.34      635.31     49.67 o
   2   3  26      157.98      198.19     31.81 o
   3   3  26      409.07      432.62     42.69 o
  -4   4  26      428.03      461.38     61.03 o
  -3   4  26        3.32       13.34     22.12 o
  -2   4  26      749.82      871.46     59.26 o
  -1   4  26        1.89        2.31     20.36 o
   0   4  26     1033.68      953.65     59.60 o
   1   4  26     1126.04     1000.66     62.29 o
   2   4  26        8.05       10.70     20.36 o
   3   4  26      158.56      140.54     28.32 o
  -4   5  26       27.07       50.24     25.89 o
  -3   5  26        4.71       -2.80     22.22 o
  -2   5  26      387.82      496.88     44.89 o
  -1   5  26      428.41      510.70     45.23 o
   0   5  26       65.01       96.07     25.89 o
   1   5  26        8.23       14.24     20.36 o
   2   5  26      230.12      282.79     36.37 o
  -3   6  26       22.21       11.61     34.52 o
  -2   6  26      545.73      577.46     47.51 o
  -1   6  26       14.85      -16.08     21.35 o
   0   6  26      264.28      346.49     37.04 o
   1   6  26       53.78       83.58     24.74 o
   2   6  26      153.90      180.01     44.39 o
  -3   7  26      999.24     1016.69     63.09 o
  -2   7  26        4.61      -17.21     21.74 o
  -1   7  26      435.36      459.18     42.72 o
   0   7  26        0.65      -20.47     20.47 o
   1   7  26      110.33      103.45     26.15 o
  -2   8  26     1397.36     1450.22     78.02 o
  -1   8  26        0.49        0.20     21.35 o
   0   8  26      762.99      889.38     60.16 o
  -4   1  27       36.50       24.83     25.24 o
  -3   1  27      518.98      580.80     80.76 o
  -2   1  27      168.06      193.35     31.81 o
  -1   1  27      268.62      253.00     33.09 o
   0   1  27      201.53      224.72     33.49 o
   1   1  27       29.13       28.97     22.67 o
   2   1  27      185.37      180.72     35.14 o
  -3   2  27      251.91      256.53     54.87 o
  -2   2  27     1134.08     1150.01     66.24 o
  -1   2  27     1112.16     1104.54     64.91 o
   0   2  27     1189.46     1156.45     67.13 o
   1   2  27       11.90      -19.49     19.49 o
   2   2  27     1036.98     1171.93     68.00 o
  -3   3  27      228.83      183.99     32.22 o
  -2   3  27        2.75        5.98     23.09 o
  -1   3  27       58.22      130.67     28.32 o
   0   3  27      276.91      243.95     33.97 o
   1   3  27      292.68      281.39     36.17 o
   2   3  27      426.71      410.82     42.22 o
  -3   4  27        0.92      -19.83     19.83 o
  -2   4  27        1.63       28.36     23.54 o
  -1   4  27      191.28      156.59     32.67 o
   0   4  27      325.02      393.92     40.86 o
   1   4  27      100.12       91.56     26.58 o
  -2   5  27      578.29      619.56     50.57 o
  -1   5  27      659.49      644.93     93.70 o
   0   5  27        8.82        5.42     21.74 o
   1   5  27      232.69      352.68     39.66 o
  -2   6  27      149.48      192.04     90.62 o
  -1   6  27      181.61      160.84     29.60 o
   0   6  27      632.20      626.87     49.69 o
  -2   0  28       39.92       30.82     34.52 o
  -1   0  28      121.19       53.02     35.76 o
   0   0  28        7.25       25.89     32.06 o
  -2   1  28       42.28       25.00     30.21 o
  -1   1  28        8.45       41.79     24.74 o
   0   1  28        6.36       -3.85     21.24 o
  -2   2  28        9.32       49.64     40.69 o
  -1   2  28        0.64       43.11     50.55 o
   0   2  28        1.33       -6.78     20.92 o
  -1   3  28       14.07        8.50     23.96 o
   0   3  28        7.51        8.38     21.74 o
 
